# Supplementary material for: Methyl (2E)-2-[(2,4-dioxo-1,3-thia­zolidin-3-yl)meth­yl]-3-phenyl­prop-2-enoate
Source: Acta Crystallogr Sect E Struct Rep Online. 2012 Jan 11;68(Pt 2):o328–9. doi: 10.1107/S1600536812000578 (PMC3275016; doi:10.1107/S1600536812000578)
Supplement: Supplementary file 2 [file e-68-0o328-Isup2.hkl]

#
# h,k,l, Fc-squared, Fo-squared, sigma(Fo-squared) and status flag
#
data_I
_shelx_title ' Y in Pca2(1)'
_shelx_refln_list_code          4
_shelx_F_calc_maximum      135.31
_exptl_crystal_F_000       608.00
_reflns_d_resolution_high  0.7832
 
loop_
 _symmetry_equiv_pos_as_xyz
 'x, y, z'
 '-x, -y, z+1/2'
 'x+1/2, -y, z'
 '-x+1/2, y, z+1/2'
 
_cell_length_a    11.9274
_cell_length_b    15.6064
_cell_length_c     7.2949
_cell_angle_alpha  90.000
_cell_angle_beta   90.000
_cell_angle_gamma  90.000
 
_shelx_F_squared_multiplier     1.000
 
loop_
 _refln_index_h
 _refln_index_k
 _refln_index_l
 _refln_F_squared_calc
 _refln_F_squared_meas
 _refln_F_squared_sigma
 _refln_observed_status
   2   0  -9        6.99        6.41      4.33 o
   1   1  -9        2.75        2.94      2.32 o
   2   1  -9       35.84       32.47      4.43 o
   3   1  -9        6.67        0.99      2.72 o
   1   2  -9       23.10       23.72      3.85 o
   2   2  -9        2.48        2.93      3.10 o
   3   2  -9        4.44        6.96      6.37 o
   1   3  -9       14.81       21.09      5.21 o
   2   3  -9       19.17       24.41      4.09 o
   3   3  -9        1.91       -1.19      4.00 o
   1   4  -9       11.62       12.50      2.92 o
   2   4  -9       12.33       21.24      3.87 o
   0   0  -8      436.67      426.10     18.71 o
   2   0  -8        8.47        8.36      2.30 o
   4   0  -8       59.84       58.28      7.16 o
   6   0  -8       76.09       92.98      6.19 o
   0   1  -8        0.86        0.42      2.53 o
   1   1  -8       23.76       26.19      2.13 o
   2   1  -8        7.98        9.20      1.70 o
   3   1  -8       69.68       74.19      3.78 o
   4   1  -8       36.21       39.15      3.11 o
   5   1  -8        4.57        8.03      2.30 o
   6   1  -8       33.64       36.35      3.19 o
   7   1  -8        5.62       10.16      2.43 o
   0   2  -8        7.09        2.74      3.09 o
   1   2  -8       14.07       18.01      2.11 o
   2   2  -8       19.79       22.60      2.27 o
   3   2  -8       16.34       20.33      2.25 o
   4   2  -8       23.79       22.21      2.64 o
   5   2  -8       35.19       36.83      3.13 o
   6   2  -8       27.31       23.59      2.81 o
   7   2  -8       51.63       54.30      3.71 o
   0   3  -8       72.07       68.18      4.08 o
   1   3  -8       26.01       27.05      2.38 o
   2   3  -8        5.87        4.31      2.14 o
   3   3  -8       45.96       49.64      2.89 o
   4   3  -8        2.60        0.15      1.94 o
   5   3  -8       23.61       24.45      2.82 o
   6   3  -8        5.26        9.85      2.25 o
   7   3  -8        7.10        7.25      3.06 o
   0   4  -8        9.17        5.41      2.34 o
   1   4  -8       11.62       12.70      2.05 o
   2   4  -8        1.27        0.44      2.57 o
   3   4  -8       31.76       34.50      2.56 o
   4   4  -8       34.21       38.37      3.13 o
   5   4  -8        6.44        3.05      2.05 o
   6   4  -8        9.83        8.78      2.55 o
   7   4  -8       10.74       13.22      3.69 o
   0   5  -8       25.16       28.73      3.22 o
   1   5  -8       24.88       23.86      3.08 o
   2   5  -8       10.92       11.22      2.26 o
   3   5  -8        6.75        5.37      2.07 o
   4   5  -8       25.54       29.98      2.89 o
   5   5  -8        3.15        2.94      2.01 o
   6   5  -8        7.23       12.37      2.51 o
   0   6  -8      204.73      201.98      7.01 o
   1   6  -8        7.71        5.50      2.00 o
   2   6  -8       76.37       75.21      3.88 o
   3   6  -8       56.04       63.80      5.83 o
   4   6  -8        7.02        5.79      2.43 o
   5   6  -8        2.54        1.07      2.08 o
   6   6  -8        8.90       12.07      2.98 o
   0   7  -8       31.43       23.76      7.24 o
   1   7  -8       35.26       34.46      2.98 o
   2   7  -8       19.87       15.51      2.44 o
   3   7  -8       65.96       72.92      6.05 o
   4   7  -8       21.94       23.98      3.32 o
   5   7  -8        0.79        0.78      2.32 o
   0   8  -8       47.16       51.76      4.99 o
   1   8  -8       37.72       40.68      3.73 o
   2   8  -8        4.00        1.49      1.97 o
   3   8  -8        7.46       10.02      2.43 o
   4   8  -8        5.70        3.79      4.00 o
   0   9  -8       18.08       22.05      5.35 o
   1   9  -8        0.81        3.77      2.39 o
   2   9  -8        4.59        4.90      2.19 o
   3   9  -8       24.91       21.97      2.90 o
   0  10  -8       10.29       11.30      4.65 o
   1  10  -8        3.69        5.02      3.03 o
   2   0  -7       82.81       69.26      3.78 o
   4   0  -7       11.12       10.01      2.26 o
   6   0  -7       49.90       54.14      5.15 o
   8   0  -7       10.41       11.39      3.04 o
   1   1  -7       23.08       23.22      1.52 o
   2   1  -7       22.88       24.36      1.67 o
   3   1  -7       24.69       22.85      1.82 o
   4   1  -7       91.45       90.46      3.07 o
   5   1  -7       89.65       90.46      3.86 o
   6   1  -7       61.83       44.88      3.03 o
   7   1  -7        0.20       -1.64      1.64 o
   8   1  -7       43.51       44.16      3.08 o
   9   1  -7       16.85       10.62      2.37 o
   1   2  -7        8.13        7.48      1.20 o
   2   2  -7       42.51       41.53      2.51 o
   3   2  -7        5.23        5.51      1.41 o
   4   2  -7        1.32        3.11      1.49 o
   5   2  -7       44.46       39.51      2.84 o
   6   2  -7       12.35       13.37      3.72 o
   7   2  -7       56.49       59.39      3.39 o
   8   2  -7       13.10       11.54      2.15 o
   9   2  -7       25.24       27.72      3.41 o
   1   3  -7      124.31      123.13      3.18 o
   2   3  -7       27.07       28.37      1.76 o
   3   3  -7       16.04       16.23      1.67 o
   4   3  -7       22.13       25.41      2.17 o
   5   3  -7       49.20       50.56      3.07 o
   6   3  -7       29.50       26.39      2.77 o
   7   3  -7        8.76        7.08      2.05 o
   8   3  -7        2.96       -1.01      1.62 o
   9   3  -7       29.92       32.03      3.02 o
   1   4  -7       56.36       50.96      2.21 o
   2   4  -7       33.15       34.45      1.90 o
   3   4  -7        3.63        5.56      1.51 o
   4   4  -7        1.96        1.43      1.43 o
   5   4  -7       28.53       34.39      2.75 o
   6   4  -7      111.45      117.83      6.87 o
   7   4  -7       32.66       32.49      2.80 o
   8   4  -7       31.89       33.91      2.91 o
   9   4  -7        9.81        7.97      2.28 o
   1   5  -7      136.69      132.48      3.39 o
   2   5  -7       66.87       64.90      2.43 o
   3   5  -7        7.20        4.30      1.50 o
   4   5  -7       91.06       91.12      3.49 o
   5   5  -7       14.47       11.63      2.22 o
   6   5  -7        2.91        3.20      1.85 o
   7   5  -7        5.02        4.07      1.94 o
   8   5  -7       22.86       25.92      3.05 o
   9   5  -7       15.63       19.42      3.16 o
   1   6  -7      112.09      101.73      3.28 o
   2   6  -7        9.44       11.10      1.46 o
   3   6  -7        9.51       10.21      1.81 o
   4   6  -7        6.12        6.66      1.69 o
   5   6  -7      283.63      298.35      7.48 o
   6   6  -7        0.03        0.15      1.75 o
   7   6  -7        2.35        2.27      1.82 o
   8   6  -7        5.88        8.56      2.28 o
   1   7  -7       19.30       17.29      1.78 o
   2   7  -7       11.95       11.54      1.68 o
   3   7  -7      118.96      116.73      4.02 o
   4   7  -7        1.24        2.32      1.58 o
   5   7  -7       45.68       47.72      4.04 o
   6   7  -7        0.65        1.90      1.83 o
   7   7  -7        3.75        3.27      2.03 o
   8   7  -7        6.00        2.81      3.31 o
   1   8  -7       30.01       34.25      2.43 o
   2   8  -7       98.25       95.96      3.77 o
   3   8  -7       67.51       65.96      3.89 o
   4   8  -7        7.21        8.78      1.87 o
   5   8  -7        4.95        2.79      1.96 o
   6   8  -7        3.39        4.91      1.98 o
   7   8  -7        1.63        3.45      1.98 o
   1   9  -7       25.96       28.22      2.37 o
   2   9  -7        7.35        6.45      1.82 o
   3   9  -7        8.32        8.97      2.11 o
   4   9  -7       12.66       11.06      2.56 o
   5   9  -7       27.15       24.27      2.71 o
   6   9  -7       17.76       18.45      2.66 o
   7   9  -7        0.71        1.59      2.47 o
   1  10  -7       12.62       17.08      2.15 o
   2  10  -7       86.53       88.16      4.56 o
   3  10  -7        0.40       -0.11      2.44 o
   4  10  -7       17.99       19.37      3.07 o
   5  10  -7        0.83        4.58      2.37 o
   6  10  -7       22.52       25.14      3.37 o
   1  11  -7       22.11       29.12      2.88 o
   2  11  -7        6.02        8.17      2.22 o
   3  11  -7       15.79       16.35      2.94 o
   4  11  -7       10.37        7.41      2.62 o
   5  11  -7       16.90       23.28      4.05 o
   1  12  -7       31.14       35.27      3.11 o
   2  12  -7       50.43       52.16      4.97 o
   3  12  -7        6.88        6.01      3.07 o
   4  12  -7       49.32       64.04      7.80 o
   1  13  -7       13.57       12.88      3.00 o
   0   0  -6     1316.83     1233.40     28.09 o
   2   0  -6       88.85       90.67      3.40 o
   4   0  -6     1163.69     1130.58     21.57 o
   6   0  -6      572.61      578.24     15.71 o
   8   0  -6      173.29      195.29      7.90 o
  10   0  -6      305.58      326.26     11.06 o
   0   1  -6     1270.72     1228.01     19.95 o
   1   1  -6      103.81       93.77      2.46 o
   2   1  -6       33.54       35.87      1.72 o
   3   1  -6      459.35      448.20      6.22 o
   4   1  -6      108.16      109.33      3.18 o
   5   1  -6       93.67       88.30      2.85 o
   6   1  -6       68.20       67.51      3.28 o
   7   1  -6      160.95      158.26      5.32 o
   8   1  -6       61.76       66.26      3.50 o
   9   1  -6       15.38       16.71      2.24 o
  10   1  -6       47.50       52.47      3.21 o
  11   1  -6       23.87       27.25      2.75 o
   0   2  -6      292.29      316.94      6.83 o
   1   2  -6      330.39      314.69      4.87 o
   2   2  -6       53.54       56.24      1.89 o
   3   2  -6      468.45      455.74      6.28 o
   4   2  -6      228.15      212.54      4.09 o
   5   2  -6       72.61       70.05      3.03 o
   6   2  -6        5.55        8.19      1.61 o
   7   2  -6      404.13      415.43      8.89 o
   8   2  -6        2.32        1.89      1.63 o
   9   2  -6       19.32       19.98      2.36 o
  10   2  -6       65.90       63.00      3.43 o
  11   2  -6       48.93       45.01      3.17 o
   0   3  -6      333.53      316.39      6.87 o
   1   3  -6      118.54      114.87      3.32 o
   2   3  -6       59.01       56.67      1.92 o
   3   3  -6      221.07      217.45      4.16 o
   4   3  -6      229.12      237.75      4.38 o
   5   3  -6       56.09       58.59      2.66 o
   6   3  -6       81.26       76.29      4.06 o
   7   3  -6       77.36       82.89      3.64 o
   8   3  -6       20.85       22.52      3.11 o
   9   3  -6        7.01        5.48      1.86 o
  10   3  -6       39.42       44.52      4.98 o
  11   3  -6       45.19       54.20      3.37 o
   0   4  -6       54.90       56.01      2.72 o
   1   4  -6       26.59       25.68      1.45 o
   2   4  -6       25.82       23.90      1.39 o
   3   4  -6       24.23       25.31      1.59 o
   4   4  -6       43.01       40.62      1.88 o
   5   4  -6       14.30       14.56      1.95 o
   6   4  -6       70.07       70.18      3.44 o
   7   4  -6        5.98        8.77      2.07 o
   8   4  -6        3.22        2.02      1.70 o
   9   4  -6       23.72       24.73      2.46 o
  10   4  -6        7.15        6.17      1.98 o
  11   4  -6        1.73        2.63      2.29 o
   0   5  -6       51.99       41.56      2.84 o
   1   5  -6       35.78       36.00      1.63 o
   2   5  -6        8.91        5.75      1.18 o
   3   5  -6       39.62       41.09      1.84 o
   4   5  -6       11.04       12.72      1.46 o
   5   5  -6       64.11       56.18      3.45 o
   6   5  -6        6.77        6.13      1.75 o
   7   5  -6       10.40       13.26      2.01 o
   8   5  -6        1.67        0.27      1.53 o
   9   5  -6        2.82        2.90      1.78 o
  10   5  -6        6.68        2.97      1.94 o
   0   6  -6      230.59      234.64      5.71 o
   1   6  -6       98.86       95.57      2.50 o
   2   6  -6       63.21       61.44      2.19 o
   3   6  -6        2.92        4.67      1.25 o
   4   6  -6       42.93       42.77      2.37 o
   5   6  -6       26.28       25.28      2.37 o
   6   6  -6       28.18       33.56      2.60 o
   7   6  -6        2.97        4.37      1.95 o
   8   6  -6       29.44       28.79      2.56 o
   9   6  -6       17.43       16.46      2.31 o
  10   6  -6       11.75       13.18      2.22 o
   0   7  -6       89.62       97.81      4.42 o
   1   7  -6       29.28       30.06      1.73 o
   2   7  -6       70.35       67.94      3.37 o
   3   7  -6       40.32       41.39      2.10 o
   4   7  -6       76.75       76.46      5.21 o
   5   7  -6       20.93       19.87      2.22 o
   6   7  -6       81.55       85.40      3.71 o
   7   7  -6       34.33       37.58      2.77 o
   8   7  -6        0.01       -1.52      1.59 o
   9   7  -6       12.35       11.14      3.54 o
  10   7  -6        2.87        1.72      1.91 o
   0   8  -6        2.10        1.05      1.74 o
   1   8  -6        0.88       -0.21      1.04 o
   2   8  -6       12.23       14.34      2.12 o
   3   8  -6       92.19       96.03      3.46 o
   4   8  -6       26.52       23.45      2.61 o
   5   8  -6       18.56       20.21      2.27 o
   6   8  -6        3.39        1.52      1.59 o
   7   8  -6       20.05       15.05      2.16 o
   8   8  -6        4.04        5.60      1.92 o
   9   8  -6        2.65        1.26      2.17 o
   0   9  -6       38.59       48.74      5.80 o
   1   9  -6       24.81       26.06      2.05 o
   2   9  -6       17.33       23.10      2.05 o
   3   9  -6        9.95       13.70      1.81 o
   4   9  -6       87.10       95.62      3.97 o
   5   9  -6       20.90       19.37      2.31 o
   6   9  -6       36.49       36.03      2.78 o
   7   9  -6        5.14        6.44      2.20 o
   8   9  -6       12.44       13.68      2.78 o
   9   9  -6        1.10       -1.83      1.83 o
   0  10  -6       12.83       12.59      2.41 o
   1  10  -6        8.89        9.62      1.73 o
   2  10  -6       24.36       29.10      2.48 o
   3  10  -6       24.31       28.63      2.26 o
   4  10  -6       26.31       33.77      3.11 o
   5  10  -6        3.84        4.23      1.83 o
   6  10  -6       41.26       46.95      3.12 o
   7  10  -6        2.01        2.19      1.85 o
   8  10  -6       12.56       10.26      2.32 o
   0  11  -6       48.94       54.58      4.44 o
   1  11  -6       18.57       27.42      2.56 o
   2  11  -6       64.02       62.83      3.37 o
   3  11  -6       12.61       18.93      2.32 o
   4  11  -6        9.05        7.70      2.07 o
   5  11  -6        4.88        7.43      2.08 o
   6  11  -6        7.98        9.77      2.25 o
   7  11  -6       29.10       40.02      3.57 o
   0  12  -6       42.65       46.73      6.27 o
   1  12  -6        1.73        0.13      1.68 o
   2  12  -6       47.00       45.61      3.14 o
   3  12  -6        2.50        4.33      1.91 o
   4  12  -6       58.13       57.81      4.08 o
   5  12  -6        3.61        5.06      2.25 o
   6  12  -6       11.95       14.69      2.48 o
   7  12  -6        1.77        0.52      3.07 o
   0  13  -6       71.82       59.82      7.19 o
   1  13  -6        1.50        3.51      2.22 o
   2  13  -6       12.61       12.33      2.30 o
   3  13  -6       12.70       15.28      2.76 o
   4  13  -6       35.00       42.03      4.50 o
   5  13  -6        4.42        3.19      2.31 o
   6  13  -6        3.66        1.26      4.14 o
   0  14  -6       36.14       35.05      6.20 o
   1  14  -6        1.55        0.64      2.16 o
   2  14  -6       18.43       24.43      3.20 o
   3  14  -6       46.51       50.72      4.05 o
   4  14  -6       16.36       11.18      3.47 o
   0  15  -6       20.44       21.45      5.66 o
   1  15  -6        0.46        4.16      2.48 o
   2   0  -5      846.04      857.24     14.06 o
   4   0  -5      221.12      208.34      4.87 o
   6   0  -5      296.17      298.93      7.38 o
   8   0  -5      425.90      416.85     12.09 o
  10   0  -5      117.99      134.72      6.19 o
  12   0  -5       22.80       20.70      4.74 o
   1   1  -5      332.96      327.92      4.62 o
   2   1  -5      418.45      405.85      5.43 o
   3   1  -5       22.33       21.31      1.17 o
   4   1  -5      465.83      459.14      6.06 o
   5   1  -5       37.53       35.01      1.38 o
   6   1  -5      254.48      258.21      4.38 o
   7   1  -5       14.06       10.08      1.67 o
   8   1  -5       53.57       51.27      3.00 o
   9   1  -5       40.21       43.79      2.59 o
  10   1  -5       13.70       15.33      1.97 o
  11   1  -5       24.04       24.98      2.24 o
  12   1  -5       42.30       44.22      2.82 o
   1   2  -5       61.36       49.57      1.59 o
   2   2  -5       91.34       94.66      2.19 o
   3   2  -5      104.77      109.99      2.23 o
   4   2  -5      385.67      384.52      4.99 o
   5   2  -5      208.93      202.93      3.40 o
   6   2  -5      121.95      129.39      3.16 o
   7   2  -5       21.72       20.86      1.97 o
   8   2  -5       50.15       47.66      3.07 o
   9   2  -5       20.92       23.69      2.16 o
  10   2  -5       10.46       14.43      1.99 o
  11   2  -5       41.13       47.20      2.86 o
  12   2  -5        2.42        1.62      1.70 o
   1   3  -5      873.19      840.16     10.03 o
   2   3  -5      425.38      418.63      5.63 o
   3   3  -5       85.56       82.03      1.95 o
   4   3  -5      136.81      139.33      2.73 o
   5   3  -5      101.16       99.05      2.63 o
   6   3  -5       10.83       10.73      1.30 o
   7   3  -5      113.18      107.67      3.82 o
   8   3  -5       34.42       34.57      2.36 o
   9   3  -5      224.96      235.04      5.91 o
  10   3  -5       90.54       77.03      3.39 o
  11   3  -5       32.07       28.79      2.38 o
  12   3  -5       25.54       30.37      2.45 o
   1   4  -5       19.48       17.21      1.14 o
   2   4  -5      183.75      162.91      2.97 o
   3   4  -5       49.92       50.04      1.66 o
   4   4  -5      137.75      139.50      2.78 o
   5   4  -5      149.50      155.91      3.21 o
   6   4  -5      366.95      366.30      8.01 o
   7   4  -5       21.93       20.68      2.04 o
   8   4  -5      225.80      225.48      5.72 o
   9   4  -5       25.70       22.29      2.15 o
  10   4  -5       59.72       55.53      2.95 o
  11   4  -5       27.25       25.36      2.34 o
  12   4  -5        7.82       11.94      2.05 o
   1   5  -5      347.16      344.16      4.96 o
   2   5  -5      212.60      203.39      3.68 o
   3   5  -5        0.98        0.24      0.85 o
   4   5  -5        8.99        7.42      1.10 o
   5   5  -5       97.25       94.02      3.06 o
   6   5  -5       81.91       81.01      3.38 o
   7   5  -5        7.53        7.46      1.64 o
   8   5  -5        7.53        7.30      3.40 o
   9   5  -5       77.39       72.15      3.31 o
  10   5  -5        4.98        5.13      1.70 o
  11   5  -5        8.78        8.30      1.86 o
  12   5  -5       26.08       28.33      2.44 o
   1   6  -5      210.17      207.31      3.83 o
   2   6  -5       68.86       62.94      2.01 o
   3   6  -5      301.35      304.18      4.60 o
   4   6  -5       91.45       89.71      2.72 o
   5   6  -5      201.33      211.33      3.97 o
   6   6  -5       45.04       45.63      2.56 o
   7   6  -5        5.48        2.44      1.73 o
   8   6  -5       34.97       34.64      3.06 o
   9   6  -5       77.00       76.71      3.39 o
  10   6  -5       10.16        8.07      1.81 o
  11   6  -5        5.50        2.92      1.66 o
   1   7  -5       91.48       90.42      3.55 o
   2   7  -5       15.48       13.95      1.23 o
   3   7  -5        4.66        5.06      1.07 o
   4   7  -5       12.88       13.83      1.31 o
   5   7  -5      425.04      435.50      7.86 o
   6   7  -5       15.95       16.00      1.95 o
   7   7  -5       39.86       39.62      2.55 o
   8   7  -5        2.63        5.23      1.86 o
   9   7  -5       28.41       29.92      2.42 o
  10   7  -5        2.17        2.19      2.35 o
  11   7  -5        1.95        3.70      1.68 o
   1   8  -5      127.47      129.50      2.98 o
   2   8  -5       83.90       81.77      2.62 o
   3   8  -5       44.01       46.35      1.89 o
   4   8  -5        6.40        5.69      1.28 o
   5   8  -5       57.04       58.99      2.61 o
   6   8  -5       14.63       14.84      1.95 o
   7   8  -5       15.28       17.58      2.06 o
   8   8  -5        3.62        5.51      1.67 o
   9   8  -5       31.91       29.85      2.50 o
  10   8  -5       29.15       27.77      2.40 o
  11   8  -5       19.24       17.72      2.17 o
   1   9  -5        5.44        5.93      1.27 o
   2   9  -5      335.72      324.27      5.87 o
   3   9  -5       94.45      104.43      3.17 o
   4   9  -5       19.67       17.32      1.80 o
   5   9  -5        7.67        8.52      1.59 o
   6   9  -5      263.18      271.28      6.55 o
   7   9  -5        4.45        3.81      1.46 o
   8   9  -5       99.68      100.87      3.59 o
   9   9  -5       11.13       11.89      2.00 o
  10   9  -5        3.32        2.89      1.70 o
   1  10  -5      144.18      139.09      3.95 o
   2  10  -5      119.61      127.04      3.43 o
   3  10  -5        6.19        5.91      1.44 o
   4  10  -5      178.93      178.39      4.63 o
   5  10  -5       52.29       52.70      2.66 o
   6  10  -5       39.54       45.11      2.56 o
   7  10  -5        9.65       12.71      1.86 o
   8  10  -5       15.76       16.04      1.93 o
   9  10  -5       16.44       15.00      1.92 o
  10  10  -5        6.46        7.20      1.79 o
   1  11  -5       73.73       80.38      3.44 o
   2  11  -5        0.60       -1.12      1.12 o
   3  11  -5        7.16        5.38      1.55 o
   4  11  -5       12.03       12.83      1.90 o
   5  11  -5       31.55       33.72      2.36 o
   6  11  -5       40.93       37.02      2.46 o
   7  11  -5       22.52       24.43      2.23 o
   8  11  -5        7.29        9.88      1.85 o
   9  11  -5       51.35       57.30      3.54 o
   1  12  -5       62.17       64.57      3.39 o
   2  12  -5       39.44       43.63      3.57 o
   3  12  -5       70.73       69.24      2.77 o
   4  12  -5       25.97       28.22      2.08 o
   5  12  -5       30.93       34.36      2.40 o
   6  12  -5       55.37       51.52      2.85 o
   7  12  -5        8.28        7.81      1.83 o
   8  12  -5       29.74       33.23      2.55 o
   9  12  -5        5.52        0.75      4.46 o
   1  13  -5       17.78       22.79      4.15 o
   2  13  -5       64.13       76.64      4.65 o
   3  13  -5        5.59        3.52      1.82 o
   4  13  -5       23.36       23.60      2.00 o
   5  13  -5       29.29       31.90      3.37 o
   6  13  -5       21.66       22.85      2.29 o
   7  13  -5       21.34       23.54      2.34 o
   8  13  -5        8.18       11.01      2.41 o
   1  14  -5        7.31        9.39      2.45 o
   2  14  -5        0.55       -1.86      1.86 o
   3  14  -5        5.52        5.76      1.93 o
   4  14  -5       17.03       21.63      2.79 o
   5  14  -5       23.55       25.91      3.10 o
   6  14  -5       21.81       21.12      2.42 o
   7  14  -5        5.17        3.86      2.15 o
   1  15  -5        2.73        0.54      2.76 o
   2  15  -5       31.08       31.68      3.58 o
   3  15  -5        8.82        4.37      2.39 o
   4  15  -5        1.93       -1.81      2.03 o
   5  15  -5       28.64       26.79      3.20 o
   1  16  -5       16.93       17.76      5.38 o
   2  16  -5       11.49       14.37      3.51 o
   3  16  -5       10.93        6.72      3.76 o
   0   0  -4     2161.98     2052.60     43.04 o
   2   0  -4     1348.65     1422.01     22.13 o
   4   0  -4      887.42      822.96     13.27 o
   6   0  -4       36.32       37.11      2.03 o
   8   0  -4       90.20       86.68      4.41 o
  10   0  -4      248.49      246.07      8.08 o
  12   0  -4        1.32        2.04      2.01 o
   0   1  -4      906.83      887.89     17.49 o
   1   1  -4      315.25      328.75      4.18 o
   2   1  -4     1161.37     1162.94     12.98 o
   3   1  -4        9.26        7.33      0.75 o
   4   1  -4      463.24      439.03      6.01 o
   5   1  -4       94.40       96.93      2.10 o
   6   1  -4      181.01      168.64      2.94 o
   7   1  -4      114.10      112.23      3.28 o
   8   1  -4       16.01       14.11      1.40 o
   9   1  -4       62.12       56.24      2.56 o
  10   1  -4       18.15       22.53      1.90 o
  11   1  -4       64.98       59.56      2.72 o
  12   1  -4        5.41        3.52      1.44 o
  13   1  -4       13.92       17.84      2.06 o
   0   2  -4      147.30      146.77      3.19 o
   1   2  -4      168.89      190.13      2.70 o
   2   2  -4      247.11      255.02      3.48 o
   3   2  -4      480.93      481.44      6.09 o
   4   2  -4      140.82      145.05      2.52 o
   5   2  -4      111.71      114.31      2.20 o
   6   2  -4       67.29       60.37      1.68 o
   7   2  -4        8.81        9.92      1.02 o
   8   2  -4        1.34        0.39      1.02 o
   9   2  -4       66.14       70.57      2.89 o
  10   2  -4       24.57       26.66      2.01 o
  11   2  -4       22.19       20.68      1.91 o
  12   2  -4        7.57        8.31      1.62 o
  13   2  -4        3.67        2.05      1.35 o
   0   3  -4      319.77      299.65      5.88 o
   1   3  -4     1096.96     1068.33     10.71 o
   2   3  -4       66.24       74.41      1.76 o
   3   3  -4      402.09      386.46      5.07 o
   4   3  -4       21.55       18.76      1.00 o
   5   3  -4       22.59       19.16      0.98 o
   6   3  -4      164.82      163.15      2.85 o
   7   3  -4      340.19      351.81      5.64 o
   8   3  -4       20.01       20.28      1.77 o
   9   3  -4       16.48       15.14      1.70 o
  10   3  -4       85.66       91.67      3.36 o
  11   3  -4       74.20       72.52      3.71 o
  12   3  -4        1.52        4.22      1.43 o
  13   3  -4       34.92       33.90      2.08 o
   0   4  -4       19.62       24.77      1.42 o
   1   4  -4      300.11      287.98      4.09 o
   2   4  -4      178.95      165.79      2.79 o
   3   4  -4       76.65       77.33      1.83 o
   4   4  -4      508.63      521.90      6.47 o
   5   4  -4       12.89       13.74      0.89 o
   6   4  -4      102.09       94.49      2.32 o
   7   4  -4       20.94       21.37      1.45 o
   8   4  -4       10.04        7.31      1.46 o
   9   4  -4        3.13        3.70      1.36 o
  10   4  -4       11.35       13.72      2.02 o
  11   4  -4       58.91       54.23      2.73 o
  12   4  -4       64.79       66.52      2.89 o
  13   4  -4        2.42        2.51      2.06 o
   0   5  -4      667.78      644.32     11.11 o
   1   5  -4      148.30      132.66      2.68 o
   2   5  -4       84.95       86.19      1.97 o
   3   5  -4       52.16       57.48      1.63 o
   4   5  -4       18.40       20.80      1.05 o
   5   5  -4       83.84       89.15      1.95 o
   6   5  -4      189.44      175.99      3.55 o
   7   5  -4      160.75      154.08      3.97 o
   8   5  -4       18.74       17.60      1.60 o
   9   5  -4        5.23        6.52      1.39 o
  10   5  -4       18.52       20.59      1.90 o
  11   5  -4       30.52       30.75      2.13 o
  12   5  -4        4.34        1.16      1.49 o
  13   5  -4        0.83       -0.53      3.14 o
   0   6  -4      375.47      391.92      7.36 o
   1   6  -4      209.21      227.66      3.84 o
   2   6  -4       21.52       24.30      1.15 o
   3   6  -4      130.90      144.11      2.68 o
   4   6  -4       62.03       58.59      1.58 o
   5   6  -4       21.12       21.69      1.03 o
   6   6  -4       44.27       41.88      1.52 o
   7   6  -4      202.50      199.52      4.55 o
   8   6  -4       41.58       43.51      2.18 o
   9   6  -4       38.95       39.09      2.17 o
  10   6  -4       56.76       55.07      2.48 o
  11   6  -4       18.38       17.12      1.66 o
  12   6  -4        6.34        5.42      1.37 o
   0   7  -4      188.29      188.28      5.20 o
   1   7  -4       27.68       28.54      1.33 o
   2   7  -4      115.66      118.82      2.40 o
   3   7  -4      197.97      187.04      3.00 o
   4   7  -4      131.86      142.25      3.67 o
   5   7  -4      124.32      127.74      2.81 o
   6   7  -4       66.50       68.89      1.97 o
   7   7  -4      100.26       89.87      3.06 o
   8   7  -4       36.21       32.70      1.99 o
   9   7  -4       65.90       65.46      2.82 o
  10   7  -4        0.65        1.58      1.26 o
  11   7  -4        4.91        2.39      1.33 o
  12   7  -4        3.97        4.44      1.94 o
   0   8  -4      554.97      556.27     14.20 o
   1   8  -4       80.51       87.84      2.50 o
   2   8  -4       81.92       88.22      2.59 o
   3   8  -4      196.54      196.75      3.18 o
   4   8  -4      275.29      274.37      4.33 o
   5   8  -4      292.11      295.10      5.05 o
   6   8  -4      122.89      132.89      3.34 o
   7   8  -4       23.21       21.18      1.74 o
   8   8  -4       47.42       49.16      2.34 o
   9   8  -4       11.23       11.33      1.92 o
  10   8  -4       79.81       77.20      2.96 o
  11   8  -4        0.59       -0.96      1.24 o
  12   8  -4        1.19        0.75      1.82 o
   0   9  -4      758.89      760.39     15.06 o
   1   9  -4       33.35       27.63      1.42 o
   2   9  -4       43.00       47.98      1.67 o
   3   9  -4      199.00      188.36      3.42 o
   4   9  -4      194.46      188.36      3.43 o
   5   9  -4        7.71        8.19      1.43 o
   6   9  -4      288.84      278.68      5.75 o
   7   9  -4       47.03       44.05      2.53 o
   8   9  -4        8.07       11.37      1.72 o
   9   9  -4       17.38       17.64      1.84 o
  10   9  -4      148.72      161.97      4.29 o
  11   9  -4        6.51        4.64      1.43 o
   0  10  -4       72.53       72.04      5.32 o
   1  10  -4      178.63      167.52      3.42 o
   2  10  -4        7.22        8.56      1.19 o
   3  10  -4      345.54      321.07      4.93 o
   4  10  -4      222.28      216.60      4.42 o
   5  10  -4        3.96        4.19      1.37 o
   6  10  -4       25.65       24.72      2.14 o
   7  10  -4      158.22      152.47      4.60 o
   8  10  -4        4.08        2.70      1.44 o
   9  10  -4       15.53       17.01      2.32 o
  10  10  -4        6.36        8.56      1.60 o
  11  10  -4       85.26       88.93      5.28 o
   0  11  -4      150.62      149.60      4.32 o
   1  11  -4      106.89      103.02      2.99 o
   2  11  -4        6.79        6.41      1.19 o
   3  11  -4       56.06       57.17      2.31 o
   4  11  -4      588.95      585.32      9.92 o
   5  11  -4       32.22       35.90      2.19 o
   6  11  -4       90.66       92.21      3.65 o
   7  11  -4       99.11       93.68      3.63 o
   8  11  -4       89.49       90.98      4.82 o
   9  11  -4        6.24        4.78      1.68 o
  10  11  -4       27.10       22.26      2.18 o
   0  12  -4      979.86      977.32     23.82 o
   1  12  -4        5.50        5.64      1.36 o
   2  12  -4       74.90       72.54      3.07 o
   3  12  -4       14.28       15.49      1.95 o
   4  12  -4      225.25      239.37      5.43 o
   5  12  -4       14.25       17.64      1.84 o
   6  12  -4       27.79       27.96      3.28 o
   7  12  -4        5.26        4.61      1.66 o
   8  12  -4       47.61       48.97      2.84 o
   9  12  -4       12.65       13.17      1.95 o
  10  12  -4       36.36       41.11      3.44 o
   0  13  -4        3.17        1.85      2.08 o
   1  13  -4       18.59       18.29      2.10 o
   2  13  -4       30.77       32.17      2.19 o
   3  13  -4        1.63        1.44      1.51 o
   4  13  -4       86.49       84.38      3.25 o
   5  13  -4       39.56       40.28      3.00 o
   6  13  -4       45.42       47.04      2.90 o
   7  13  -4        2.33        3.28      1.63 o
   8  13  -4       31.77       27.58      2.43 o
   9  13  -4        2.01        0.26      1.57 o
   0  14  -4      205.47      211.62      8.65 o
   1  14  -4       14.91       18.07      3.47 o
   2  14  -4        2.96        2.72      2.75 o
   3  14  -4       33.33       29.76      2.90 o
   4  14  -4       18.02       18.49      1.97 o
   5  14  -4       46.10       40.74      2.80 o
   6  14  -4       23.64       26.32      2.50 o
   7  14  -4        0.81        0.20      1.63 o
   8  14  -4        1.66        1.14      2.20 o
   0  15  -4       74.80       79.17      7.60 o
   1  15  -4       30.86       37.37      3.32 o
   2  15  -4        2.09       -1.60      1.89 o
   3  15  -4       81.25       85.80      4.59 o
   4  15  -4       27.62       26.64      2.57 o
   5  15  -4       10.95       12.38      2.23 o
   6  15  -4       17.59       17.12      2.41 o
   7  15  -4       23.02       23.52      2.55 o
   0  16  -4        8.11        3.53      3.95 o
   1  16  -4       18.08       23.84      3.79 o
   2  16  -4        1.04       -0.39      2.14 o
   3  16  -4       36.58       42.92      3.63 o
   4  16  -4        3.07        3.50      1.97 o
   5  16  -4        3.04        1.78      2.26 o
   6  16  -4        3.14        3.13      2.35 o
   0  17  -4       16.74       11.42      4.65 o
   1  17  -4       19.20       19.05      3.73 o
   2  17  -4        3.36        7.14      2.99 o
   3  17  -4        2.38        4.87      2.53 o
   4  17  -4       28.56       30.08      4.19 o
   2   0  -3     2312.96     2365.09     31.64 o
   4   0  -3      965.30     1014.13     13.90 o
   6   0  -3       87.76       93.63      2.43 o
   8   0  -3      133.31      124.38      5.49 o
  10   0  -3      123.13      122.13      4.86 o
  12   0  -3       82.09       89.02      4.17 o
  14   0  -3        4.98        1.53      3.13 o
   1   1  -3      649.97      657.74      7.12 o
   2   1  -3      264.72      265.19      3.44 o
   3   1  -3      592.47      630.08      6.50 o
   4   1  -3      433.76      469.77      5.08 o
   5   1  -3      575.27      633.88      7.41 o
   6   1  -3      176.32      193.83      4.77 o
   7   1  -3       12.57       13.69      0.86 o
   8   1  -3      352.40      351.46      5.53 o
   9   1  -3      253.92      231.67      5.18 o
  10   1  -3        8.52        6.93      1.34 o
  11   1  -3        1.40        1.81      1.14 o
  12   1  -3       33.99       35.68      1.96 o
  13   1  -3        7.73        6.87      2.90 o
  14   1  -3        8.65       11.56      4.13 o
   1   2  -3      809.79      825.24      8.79 o
   2   2  -3       85.49       81.63      1.46 o
   3   2  -3      297.06      314.09      3.55 o
   4   2  -3     1026.65     1089.61     10.15 o
   5   2  -3      299.30      288.84      3.44 o
   6   2  -3        9.07        9.18      0.84 o
   7   2  -3       60.75       60.34      1.54 o
   8   2  -3      140.44      137.92      3.01 o
   9   2  -3      236.48      231.38      4.51 o
  10   2  -3      226.88      206.97      4.82 o
  11   2  -3      102.26      103.84      3.21 o
  12   2  -3       47.48       50.14      2.19 o
  13   2  -3       75.09       72.26      3.60 o
  14   2  -3        9.47        9.88      1.81 o
   1   3  -3     2631.38     2734.73     26.77 o
   2   3  -3     2922.18     2976.75     27.66 o
   3   3  -3      102.95      108.57      1.93 o
   4   3  -3      974.43      986.34      9.79 o
   5   3  -3      284.70      273.91      3.53 o
   6   3  -3      902.76      924.89      9.89 o
   7   3  -3      165.88      168.90      2.44 o
   8   3  -3      307.12      311.67      5.27 o
   9   3  -3      258.78      264.17      4.57 o
  10   3  -3      110.12      106.74      2.94 o
  11   3  -3       29.84       31.75      1.98 o
  12   3  -3       80.65       88.49      3.84 o
  13   3  -3       14.20       17.24      2.19 o
  14   3  -3       20.92       22.81      2.47 o
   1   4  -3        9.04       11.00      0.73 o
   2   4  -3     4716.13     4803.26     44.10 o
   3   4  -3       55.78       61.32      1.29 o
   4   4  -3      986.37     1020.45     10.17 o
   5   4  -3      235.60      257.95      3.42 o
   6   4  -3     1458.57     1502.35     15.38 o
   7   4  -3       91.50       87.12      2.04 o
   8   4  -3      600.04      610.07      7.33 o
   9   4  -3      124.74      121.39      2.80 o
  10   4  -3       31.41       27.79      1.65 o
  11   4  -3       53.00       47.27      1.99 o
  12   4  -3       65.83       73.42      3.22 o
  13   4  -3       13.81       11.54      1.85 o
  14   4  -3        1.87        1.75      2.07 o
   1   5  -3     2387.23     2530.37     25.03 o
   2   5  -3      682.80      645.03      6.45 o
   3   5  -3      788.73      798.25      8.19 o
   4   5  -3      150.65      147.94      2.31 o
   5   5  -3      284.95      283.34      3.99 o
   6   5  -3       97.92      100.27      2.03 o
   7   5  -3       63.28       66.66      1.78 o
   8   5  -3      253.87      252.35      4.20 o
   9   5  -3      527.12      512.71      8.19 o
  10   5  -3       13.36       14.40      1.49 o
  11   5  -3       32.99       34.01      2.31 o
  12   5  -3      163.78      163.30      5.02 o
  13   5  -3        7.33        6.06      1.80 o
   1   6  -3      553.43      559.34      6.43 o
   2   6  -3      308.56      304.10      3.92 o
   3   6  -3      132.29      132.44      2.22 o
   4   6  -3       17.62       19.57      0.88 o
   5   6  -3     1354.12     1362.92     15.00 o
   6   6  -3      285.06      273.72      3.91 o
   7   6  -3       54.44       52.27      1.62 o
   8   6  -3       10.42        8.97      1.21 o
   9   6  -3      262.15      254.77      5.61 o
  10   6  -3        8.84        7.85      1.33 o
  11   6  -3        9.21       13.41      2.01 o
  12   6  -3        5.93        6.17      1.67 o
  13   6  -3       28.05       35.52      2.61 o
   1   7  -3      546.46      530.38      6.21 o
   2   7  -3      552.65      563.86      7.32 o
   3   7  -3      340.62      349.47      4.44 o
   4   7  -3       70.36       74.03      1.64 o
   5   7  -3      836.66      848.26      9.80 o
   6   7  -3       22.27       22.11      1.09 o
   7   7  -3       19.84       20.78      1.24 o
   8   7  -3       69.87       72.01      2.37 o
   9   7  -3        7.32        6.99      1.42 o
  10   7  -3        4.69        3.75      1.31 o
  11   7  -3        7.16        4.57      1.80 o
  12   7  -3       42.11       50.61      3.24 o
  13   7  -3       13.73       11.30      2.15 o
   1   8  -3       88.08       80.69      1.77 o
   2   8  -3      352.98      340.12      5.01 o
   3   8  -3       25.42       22.00      1.15 o
   4   8  -3       20.81       21.12      1.00 o
   5   8  -3       35.43       34.39      1.34 o
   6   8  -3       60.02       58.42      1.84 o
   7   8  -3       48.26       48.82      2.05 o
   8   8  -3       51.81       49.61      2.37 o
   9   8  -3       28.34       28.76      1.90 o
  10   8  -3       34.92       31.28      1.78 o
  11   8  -3       10.83        8.26      3.44 o
  12   8  -3       28.49       26.30      2.75 o
  13   8  -3        1.62        2.67      2.55 o
   1   9  -3      244.79      255.69      3.98 o
   2   9  -3      267.54      259.85      4.13 o
   3   9  -3       83.50       81.17      2.11 o
   4   9  -3       44.04       43.87      1.38 o
   5   9  -3       85.77       83.87      2.33 o
   6   9  -3      399.43      388.75      6.29 o
   7   9  -3       42.33       42.99      2.05 o
   8   9  -3      107.85      108.22      3.47 o
   9   9  -3       13.22       12.08      1.53 o
  10   9  -3       21.32       20.20      1.55 o
  11   9  -3       17.77       19.15      2.51 o
  12   9  -3        7.50        6.48      2.29 o
   1  10  -3       42.84       46.06      1.55 o
   2  10  -3       26.30       28.04      1.26 o
   3  10  -3      151.68      153.19      3.90 o
   4  10  -3      106.57      118.42      2.70 o
   5  10  -3      176.11      173.24      3.39 o
   6  10  -3      275.15      264.35      5.42 o
   7  10  -3       19.90       22.90      2.05 o
   8  10  -3       40.96       36.29      2.16 o
   9  10  -3       58.95       56.54      2.58 o
  10  10  -3       37.27       39.21      3.05 o
  11  10  -3        7.59        6.78      2.26 o
  12  10  -3       23.94       25.32      3.84 o
   1  11  -3       16.93       18.76      1.32 o
   2  11  -3      292.94      282.17      4.30 o
   3  11  -3       13.00       12.25      1.31 o
   4  11  -3       41.46       38.07      1.86 o
   5  11  -3      174.68      177.69      4.31 o
   6  11  -3      106.08      106.32      3.29 o
   7  11  -3       41.61       43.57      2.97 o
   8  11  -3       13.09       10.93      1.59 o
   9  11  -3       16.22       19.99      1.85 o
  10  11  -3       46.36       49.36      6.44 o
  11  11  -3        7.05        9.89      2.44 o
   1  12  -3       36.80       36.16      1.68 o
   2  12  -3      152.96      139.98      3.42 o
   3  12  -3       18.17       14.98      1.64 o
   4  12  -3       54.26       49.11      2.66 o
   5  12  -3       26.46       26.19      1.91 o
   6  12  -3      140.89      137.20      3.87 o
   7  12  -3       41.08       37.98      2.39 o
   8  12  -3        4.76        8.23      2.45 o
   9  12  -3        2.34       -0.04      1.29 o
  10  12  -3       29.39       25.64      2.91 o
  11  12  -3        2.42        2.49      2.66 o
   1  13  -3      289.56      293.07      6.01 o
   2  13  -3       50.06       51.46      2.58 o
   3  13  -3       48.15       49.53      4.01 o
   4  13  -3       66.98       69.10      3.24 o
   5  13  -3      351.26      360.09      7.10 o
   6  13  -3       58.03       56.54      2.60 o
   7  13  -3        0.71        0.02      1.42 o
   8  13  -3        2.71        2.54      1.42 o
   9  13  -3       32.23       33.41      2.22 o
  10  13  -3        3.68        4.15      2.29 o
   1  14  -3       44.92       43.19      2.83 o
   2  14  -3       44.36       39.93      2.61 o
   3  14  -3       25.83       25.26      2.27 o
   4  14  -3        4.96        2.34      1.64 o
   5  14  -3       29.49       28.02      2.13 o
   6  14  -3       31.12       33.34      2.45 o
   7  14  -3       37.19       38.53      2.61 o
   8  14  -3        6.21        6.76      1.90 o
   9  14  -3       31.51       28.02      2.94 o
   1  15  -3       18.52       17.75      3.58 o
   2  15  -3        8.55        7.53      2.16 o
   3  15  -3        9.61        9.40      1.93 o
   4  15  -3        5.26        4.45      1.80 o
   5  15  -3       49.08       58.05      2.84 o
   6  15  -3       36.41       35.29      2.59 o
   7  15  -3        1.18       -0.47      1.46 o
   8  15  -3       20.76       21.47      2.25 o
   1  16  -3       66.76       64.84      3.94 o
   2  16  -3       67.37       62.65      3.91 o
   3  16  -3       14.29       16.24      2.59 o
   4  16  -3        2.75        3.25      2.15 o
   5  16  -3       14.46       15.15      1.99 o
   6  16  -3       12.59       14.13      3.86 o
   7  16  -3        6.16        6.78      1.92 o
   1  17  -3        3.64        2.65      2.59 o
   2  17  -3        0.29       -2.03      2.03 o
   3  17  -3        1.66        3.30      2.28 o
   4  17  -3        0.99        0.34      2.11 o
   5  17  -3        2.56        1.23      2.13 o
   6  17  -3        2.60        3.17      2.71 o
   1  18  -3       50.23       62.82      6.30 o
   2  18  -3       10.95       11.65      3.34 o
   3  18  -3        1.13        0.45      2.30 o
   4  18  -3        0.34        1.45      2.33 o
   0   0  -2    17031.74    16094.50    271.04 o
   2   0  -2     6944.83     6938.32     90.64 o
   4   0  -2     1358.13     1303.91     17.46 o
   6   0  -2      263.88      259.04      6.62 o
   8   0  -2      325.33      328.96      7.06 o
  10   0  -2      718.06      721.23     13.37 o
  12   0  -2       28.79       28.93      4.24 o
  14   0  -2       62.87       69.75      6.34 o
   0   1  -2    15257.78    14545.49    157.93 o
   1   1  -2     2524.17     2543.17     21.67 o
   2   1  -2     2908.67     3007.66     25.37 o
   3   1  -2      503.98      506.68      5.47 o
   4   1  -2     1783.43     1734.28     16.32 o
   5   1  -2        2.55        1.74      0.37 o
   6   1  -2      307.72      275.11      3.14 o
   7   1  -2      326.88      308.73      4.37 o
   8   1  -2       64.78       63.05      1.74 o
   9   1  -2      128.65      130.62      2.43 o
  10   1  -2      157.36      157.16      2.97 o
  11   1  -2      115.31      113.74      2.27 o
  12   1  -2       20.56       17.68      2.25 o
  13   1  -2        8.06        9.93      3.45 o
  14   1  -2       29.49       28.44      3.20 o
   0   2  -2     9072.30     8785.07    154.22 o
   1   2  -2      337.48      339.20      3.20 o
   2   2  -2     1148.59     1138.98      9.95 o
   3   2  -2      543.87      544.40      5.02 o
   4   2  -2      451.59      486.41      4.98 o
   5   2  -2        7.30        5.58      0.49 o
   6   2  -2       82.67       79.79      1.49 o
   7   2  -2       36.09       31.75      1.10 o
   8   2  -2       36.56       35.55      1.29 o
   9   2  -2       39.92       43.71      1.36 o
  10   2  -2      227.73      237.21      4.07 o
  11   2  -2       29.07       24.49      1.76 o
  12   2  -2       38.65       38.11      2.07 o
  13   2  -2       32.74       32.94      1.92 o
  14   2  -2        4.24        3.84      2.40 o
   0   3  -2     2622.94     2648.57     31.74 o
   1   3  -2     2375.82     2305.13     19.54 o
   2   3  -2      125.82      127.66      1.89 o
   3   3  -2      369.07      338.50      3.44 o
   4   3  -2     1618.30     1635.46     15.34 o
   5   3  -2       25.04       28.99      0.80 o
   6   3  -2      149.86      140.86      2.87 o
   7   3  -2      341.14      346.84      4.24 o
   8   3  -2       25.61       29.64      0.90 o
   9   3  -2      198.68      199.49      3.33 o
  10   3  -2       81.44       82.98      4.05 o
  11   3  -2      318.07      316.10      7.37 o
  12   3  -2       19.01       17.21      2.10 o
  13   3  -2       16.39       15.11      1.68 o
  14   3  -2       30.77       42.31      3.47 o
   0   4  -2     1354.67     1420.88     17.24 o
   1   4  -2     1122.78     1120.63     11.33 o
   2   4  -2      382.60      348.38      3.79 o
   3   4  -2      190.81      180.26      2.43 o
   4   4  -2      936.70      929.15      9.03 o
   5   4  -2      243.09      254.44      4.79 o
   6   4  -2      906.50      872.98      9.62 o
   7   4  -2      482.25      488.57      6.22 o
   8   4  -2      153.05      149.85      2.40 o
   9   4  -2       58.96       62.13      1.58 o
  10   4  -2      190.46      196.26      5.34 o
  11   4  -2        5.36        3.88      1.76 o
  12   4  -2        2.96        2.78      1.46 o
  13   4  -2        3.13        3.13      1.51 o
  14   4  -2       51.60       56.14      4.88 o
   0   5  -2     1206.93     1257.31     17.07 o
   1   5  -2       39.47       43.32      1.02 o
   2   5  -2      611.90      624.80      6.66 o
   3   5  -2     1218.28     1255.81     11.99 o
   4   5  -2      455.88      471.98      4.90 o
   5   5  -2      351.42      358.35      5.18 o
   6   5  -2      143.44      135.25      2.27 o
   7   5  -2        8.28        8.87      0.64 o
   8   5  -2       90.48       87.83      1.88 o
   9   5  -2       10.25       11.42      1.34 o
  10   5  -2       11.85       12.19      1.71 o
  11   5  -2        6.28        6.02      1.59 o
  12   5  -2       23.55       25.86      2.25 o
  13   5  -2        5.89        3.84      1.73 o
  14   5  -2        0.95        0.32      1.63 o
   0   6  -2      791.38      866.30     13.66 o
   1   6  -2      571.04      571.01      6.27 o
   2   6  -2       18.55       19.27      0.74 o
   3   6  -2      241.92      256.54      3.27 o
   4   6  -2      377.21      393.68      4.61 o
   5   6  -2      116.30      122.22      2.26 o
   6   6  -2      306.71      285.41      4.07 o
   7   6  -2        2.28        1.78      0.54 o
   8   6  -2       28.04       27.91      0.93 o
   9   6  -2      112.48      109.61      3.87 o
  10   6  -2      176.44      156.21      4.87 o
  11   6  -2       18.94       17.52      2.01 o
  12   6  -2       12.05       11.09      2.06 o
  13   6  -2       12.48       10.93      1.92 o
  14   6  -2        3.89        0.82      1.75 o
   0   7  -2      362.27      382.60      6.82 o
   1   7  -2      169.94      180.03      2.63 o
   2   7  -2       45.30       41.81      1.39 o
   3   7  -2      533.40      520.26      5.91 o
   4   7  -2      103.38      108.81      1.93 o
   5   7  -2      101.97      105.88      2.15 o
   6   7  -2       22.28       24.51      0.98 o
   7   7  -2      398.78      384.58      5.20 o
   8   7  -2       38.04       42.32      1.19 o
   9   7  -2       59.48       52.71      2.86 o
  10   7  -2        1.28        1.38      1.44 o
  11   7  -2        3.73        6.28      1.67 o
  12   7  -2        6.39        8.97      1.89 o
  13   7  -2       56.78       60.39      3.32 o
   0   8  -2     2297.53     2445.02     36.91 o
   1   8  -2      188.35      202.83      3.68 o
   2   8  -2       53.77       59.22      1.46 o
   3   8  -2      370.50      392.09      4.64 o
   4   8  -2      113.37      116.42      2.30 o
   5   8  -2       50.50       49.61      1.64 o
   6   8  -2      388.16      378.38      4.91 o
   7   8  -2       34.35       28.48      1.17 o
   8   8  -2       38.39       39.40      1.67 o
   9   8  -2       59.36       55.74      3.04 o
  10   8  -2      290.42      272.44      7.13 o
  11   8  -2        2.23        3.23      1.64 o
  12   8  -2        5.55        4.66      1.96 o
  13   8  -2       26.75       29.68      2.69 o
   0   9  -2      364.68      396.27      7.33 o
   1   9  -2        1.76        1.07      0.67 o
   2   9  -2      109.08      114.15      2.12 o
   3   9  -2       94.56      100.85      1.93 o
   4   9  -2      848.42      856.88      9.89 o
   5   9  -2      205.30      211.97      3.29 o
   6   9  -2      227.60      236.45      5.47 o
   7   9  -2      103.43      101.23      2.45 o
   8   9  -2       20.03       14.34      1.14 o
   9   9  -2       13.22       11.18      1.83 o
  10   9  -2       56.79       52.42      4.79 o
  11   9  -2        8.15        8.89      1.90 o
  12   9  -2        4.81        3.26      1.81 o
  13   9  -2        1.12        0.36      1.88 o
   0  10  -2      110.17      104.85      3.23 o
   1  10  -2      119.00      111.58      2.29 o
   2  10  -2       21.33       22.50      1.21 o
   3  10  -2      179.09      183.91      3.29 o
   4  10  -2        2.27        2.45      0.72 o
   5  10  -2       16.03       15.60      1.05 o
   6  10  -2       76.89       69.99      1.97 o
   7  10  -2       98.44      108.94      2.66 o
   8  10  -2       20.99       20.11      1.30 o
   9  10  -2        6.55        5.89      1.85 o
  10  10  -2       34.84       28.78      2.59 o
  11  10  -2       23.75       21.92      2.42 o
  12  10  -2        3.32        4.69      2.07 o
   0  11  -2      581.00      619.28     10.86 o
   1  11  -2      243.90      242.92      3.86 o
   2  11  -2       19.85       21.77      1.26 o
   3  11  -2      363.71      358.13      5.08 o
   4  11  -2      328.11      316.89      5.40 o
   5  11  -2      108.92      115.45      2.63 o
   6  11  -2      140.54      127.92      3.45 o
   7  11  -2       63.34       62.83      2.37 o
   8  11  -2       35.78       34.06      1.93 o
   9  11  -2        6.42        4.71      1.79 o
  10  11  -2       76.21       72.95      3.83 o
  11  11  -2      102.66      103.09      4.58 o
  12  11  -2       39.96       41.48      3.26 o
   0  12  -2       38.29       33.86      2.09 o
   1  12  -2        4.08        4.76      1.01 o
   2  12  -2      124.69      116.14      2.73 o
   3  12  -2       20.73       23.19      1.53 o
   4  12  -2      933.74      905.35     13.91 o
   5  12  -2       56.72       53.28      2.74 o
   6  12  -2      112.12      109.63      3.30 o
   7  12  -2       57.69       53.90      2.32 o
   8  12  -2      108.13      106.15      3.70 o
   9  12  -2       23.86       27.99      2.76 o
  10  12  -2       50.64       50.42      3.43 o
  11  12  -2       18.99       22.84      2.72 o
   0  13  -2     1248.45     1188.42     22.82 o
   1  13  -2       16.38       13.30      1.31 o
   2  13  -2      167.90      155.56      4.05 o
   3  13  -2       12.92       11.35      1.77 o
   4  13  -2       23.69       25.84      2.20 o
   5  13  -2       32.57       27.65      2.27 o
   6  13  -2       37.74       40.15      2.14 o
   7  13  -2       54.77       53.76      2.63 o
   8  13  -2       46.94       43.32      2.52 o
   9  13  -2        0.24       -1.72      1.75 o
  10  13  -2       20.38       22.77      2.77 o
  11  13  -2       10.06       13.61      3.59 o
   0  14  -2       42.23       43.39      2.99 o
   1  14  -2      163.86      154.56      4.17 o
   2  14  -2       19.08       20.22      1.84 o
   3  14  -2      200.58      188.72      5.23 o
   4  14  -2       50.64       52.39      2.87 o
   5  14  -2        8.15        5.49      1.67 o
   6  14  -2        3.26        6.73      1.46 o
   7  14  -2       91.16       92.45      3.79 o
   8  14  -2        6.04        6.09      1.43 o
   9  14  -2       18.09       23.09      3.21 o
  10  14  -2        0.67        1.62      2.12 o
   0  15  -2        8.03        4.97      2.39 o
   1  15  -2        0.68        1.67      1.50 o
   2  15  -2       28.77       20.43      2.18 o
   3  15  -2       99.09      100.47      4.23 o
   4  15  -2        0.89        0.96      1.46 o
   5  15  -2       23.90       22.45      2.30 o
   6  15  -2        0.28        2.33      1.31 o
   7  15  -2       10.70       10.34      1.77 o
   8  15  -2       12.64       12.08      1.68 o
   9  15  -2        6.04        5.05      2.31 o
   0  16  -2       31.21       35.15      3.70 o
   1  16  -2      107.22      106.04      4.77 o
   2  16  -2       21.10       17.41      2.54 o
   3  16  -2       68.07       71.91      3.49 o
   4  16  -2        7.70        6.85      2.15 o
   5  16  -2       10.77       10.40      2.12 o
   6  16  -2        0.05        2.39      1.51 o
   7  16  -2       32.34       34.48      2.48 o
   8  16  -2        7.62        8.78      1.63 o
   0  17  -2        9.10       11.62      4.16 o
   1  17  -2       24.70       26.17      3.02 o
   2  17  -2        3.22        1.25      2.02 o
   3  17  -2        6.52        7.16      2.34 o
   4  17  -2       27.93       30.57      4.83 o
   5  17  -2        6.55        4.70      1.99 o
   6  17  -2        7.65        8.96      1.95 o
   7  17  -2       12.19       16.32      2.16 o
   0  18  -2       22.15       20.44      5.08 o
   1  18  -2        4.25        4.35      2.70 o
   2  18  -2       17.43       21.84      3.48 o
   3  18  -2        0.89       -1.14      1.96 o
   4  18  -2        1.55        0.85      2.77 o
   5  18  -2        0.23       -2.48      2.48 o
   0  19  -2       26.65       36.70      6.05 o
   1  19  -2       17.16       17.58      3.76 o
   2  19  -2        1.77        3.91      3.91 o
   3  19  -2       22.32       31.07      3.49 o
   2   0  -1     1670.31     1705.16     20.39 o
   4   0  -1     2388.78     2298.19     38.89 o
   6   0  -1     1395.39     1476.23     25.56 o
   8   0  -1     1167.96     1190.65     36.27 o
  10   0  -1      133.77      132.78      4.81 o
  12   0  -1      300.62      314.12      9.12 o
  14   0  -1       72.43       70.60      6.13 o
   1   1  -1     3770.33     3733.01     30.30 o
   2   1  -1     9666.79     9000.26     76.21 o
   3   1  -1      613.52      631.12      6.82 o
   4   1  -1     1297.07     1285.58     13.47 o
   5   1  -1     2525.41     2609.81     23.24 o
   6   1  -1       14.08       14.00      0.73 o
   7   1  -1      179.31      175.14      2.20 o
   8   1  -1      323.27      297.29      3.65 o
   9   1  -1      602.57      602.54      8.15 o
  10   1  -1       95.24       92.60      2.19 o
  11   1  -1      208.42      205.25      4.74 o
  12   1  -1       55.14       64.39      4.27 o
  13   1  -1       46.27       43.10      4.19 o
  14   1  -1       19.64       17.35      2.17 o
  15   1  -1        6.85        7.81      3.54 o
   1   2  -1     3750.76     3713.27     31.56 o
   2   2  -1     4116.80     4253.05     34.39 o
   3   2  -1      807.28      819.07      8.28 o
   4   2  -1      396.31      427.89      4.56 o
   5   2  -1     1031.23     1161.82     11.67 o
   6   2  -1      298.22      347.60      3.85 o
   7   2  -1      214.55      216.96      2.56 o
   8   2  -1      107.91      103.69      2.10 o
   9   2  -1      124.80      117.49      3.24 o
  10   2  -1      397.29      381.74      9.83 o
  11   2  -1       57.91       57.02      3.81 o
  12   2  -1       26.33       27.81      1.65 o
  13   2  -1       10.68       10.72      2.21 o
  14   2  -1       18.07       13.64      2.46 o
  15   2  -1       23.60       23.44      4.70 o
   1   3  -1      469.13      448.11      4.04 o
   2   3  -1      579.04      601.49      5.12 o
   3   3  -1       80.78       85.62      1.37 o
   4   3  -1       79.47       75.05      1.10 o
   5   3  -1       49.69       63.10      1.14 o
   6   3  -1     1871.86     1968.54     19.38 o
   7   3  -1      198.51      203.98      3.44 o
   8   3  -1      338.15      343.87      5.00 o
   9   3  -1      532.31      516.31      7.19 o
  10   3  -1       64.45       62.60      2.25 o
  11   3  -1      126.77      127.92      3.81 o
  12   3  -1        7.68        5.89      1.94 o
  13   3  -1       50.80       45.82      3.24 o
  14   3  -1        5.07        8.93      5.44 o
   1   4  -1       19.59       19.41      0.63 o
   2   4  -1     2191.25     2217.19     19.41 o
   3   4  -1       56.45       54.22      1.05 o
   4   4  -1     1044.04     1012.35      9.98 o
   5   4  -1      920.51      955.67      9.18 o
   6   4  -1     1326.48     1393.60     15.91 o
   7   4  -1       68.10       70.00      1.74 o
   8   4  -1       46.57       37.75      1.86 o
   9   4  -1       24.20       24.68      1.54 o
  10   4  -1       56.38       56.09      2.09 o
  11   4  -1      103.42       98.65      3.42 o
  12   4  -1      164.68      166.60      4.67 o
  13   4  -1       11.77       13.40      1.61 o
  14   4  -1       14.64       14.81      2.47 o
   1   5  -1      648.40      661.82      6.20 o
   2   5  -1     3192.27     3267.83     30.28 o
   3   5  -1      548.13      526.50      7.84 o
   4   5  -1      335.09      350.30      4.00 o
   5   5  -1      280.50      322.88      3.52 o
   6   5  -1       48.33       44.97      0.94 o
   7   5  -1        1.08        2.48      0.65 o
   8   5  -1      383.35      358.54      9.49 o
   9   5  -1      109.96      105.65      2.83 o
  10   5  -1       39.79       38.69      2.91 o
  11   5  -1       17.03       15.39      1.65 o
  12   5  -1      100.25       98.80      3.52 o
  13   5  -1       16.61       15.54      1.72 o
  14   5  -1        5.85        8.07      1.54 o
   1   6  -1     1963.15     1972.99     18.59 o
   2   6  -1      308.73      333.37      3.84 o
   3   6  -1      418.76      438.27      4.94 o
   4   6  -1      256.50      270.27      3.44 o
   5   6  -1     1888.22     1923.94     19.07 o
   6   6  -1      190.59      212.54      2.76 o
   7   6  -1        0.64        1.35      0.55 o
   8   6  -1      111.12      117.56      2.18 o
   9   6  -1      243.03      258.22      5.21 o
  10   6  -1       10.21       11.94      1.36 o
  11   6  -1        8.28        9.13      1.50 o
  12   6  -1       14.36        9.59      1.63 o
  13   6  -1       10.32       13.88      1.79 o
  14   6  -1        9.42        9.44      1.70 o
   1   7  -1      584.88      609.19      6.54 o
   2   7  -1      996.38      987.59     10.22 o
   3   7  -1      251.37      261.49      3.27 o
   4   7  -1       13.13       14.23      0.67 o
   5   7  -1     1639.48     1638.52     18.50 o
   6   7  -1      115.64      121.52      1.95 o
   7   7  -1      123.63      122.93      3.17 o
   8   7  -1       92.27       88.08      2.69 o
   9   7  -1       14.70       16.93      1.55 o
  10   7  -1       11.93       11.09      1.62 o
  11   7  -1       10.16       11.51      1.66 o
  12   7  -1       58.07       65.83      3.04 o
  13   7  -1       12.24       11.37      1.78 o
  14   7  -1        4.95        5.62      2.08 o
   1   8  -1       96.18       97.51      1.76 o
   2   8  -1     2797.08     2831.63     27.91 o
   3   8  -1       64.53       68.60      1.46 o
   4   8  -1       13.01       13.13      0.78 o
   5   8  -1       62.72       56.45      1.48 o
   6   8  -1      143.85      139.04      2.23 o
   7   8  -1        1.17        3.42      0.76 o
   8   8  -1      404.44      419.01      8.00 o
   9   8  -1       75.40       70.86      3.50 o
  10   8  -1       44.73       30.31      2.21 o
  11   8  -1        1.46        0.13      1.37 o
  12   8  -1       73.58       71.62      3.29 o
  13   8  -1        1.66        2.23      1.58 o
   1   9  -1      188.67      192.89      2.82 o
   2   9  -1      936.09      935.09      9.95 o
   3   9  -1       61.56       58.20      1.50 o
   4   9  -1       91.39       91.60      1.98 o
   5   9  -1      249.46      260.82      3.90 o
   6   9  -1      166.79      159.09      2.70 o
   7   9  -1       13.00       12.30      0.70 o
   8   9  -1      333.68      330.42      7.29 o
   9   9  -1       99.56       94.80      3.74 o
  10   9  -1       88.68       76.51      3.43 o
  11   9  -1       13.80       15.28      1.94 o
  12   9  -1       32.03       34.77      2.54 o
  13   9  -1        0.59        2.44      1.72 o
   1  10  -1       57.59       61.74      1.83 o
   2  10  -1       44.67       39.43      1.25 o
   3  10  -1        6.82        6.46      0.77 o
   4  10  -1      122.77      127.01      2.34 o
   5  10  -1       49.19       55.47      1.98 o
   6  10  -1      831.35      786.90      9.72 o
   7  10  -1       57.56       58.81      2.32 o
   8  10  -1      296.48      274.55      7.23 o
   9  10  -1       13.82       17.03      2.02 o
  10  10  -1       18.47       17.11      2.06 o
  11  10  -1        4.81        4.30      1.66 o
  12  10  -1        4.76        5.90      1.82 o
  13  10  -1       15.14       20.43      5.06 o
   1  11  -1      292.17      310.71      4.47 o
   2  11  -1      163.84      166.01      2.91 o
   3  11  -1       74.35       70.98      1.86 o
   4  11  -1      296.67      298.94      4.30 o
   5  11  -1       35.51       38.46      1.65 o
   6  11  -1      110.67      108.61      2.64 o
   7  11  -1       36.59       44.27      1.78 o
   8  11  -1       67.02       57.11      3.20 o
   9  11  -1       44.42       39.28      2.72 o
  10  11  -1        5.53        8.46      1.86 o
  11  11  -1        3.06       -0.42      2.05 o
  12  11  -1        7.67        4.71      1.97 o
   1  12  -1      366.81      384.52      6.44 o
   2  12  -1      250.24      232.42      4.02 o
   3  12  -1      262.60      263.22      4.37 o
   4  12  -1      327.94      331.23      5.56 o
   5  12  -1      512.96      509.08      8.65 o
   6  12  -1      229.91      229.42      4.80 o
   7  12  -1       37.98       41.05      2.69 o
   8  12  -1       76.39       73.80      6.28 o
   9  12  -1       44.31       37.83      2.85 o
  10  12  -1       19.98       20.04      2.43 o
  11  12  -1       23.97       23.78      2.59 o
  12  12  -1       21.48       22.38      3.07 o
   1  13  -1       44.56       46.41      2.64 o
   2  13  -1      258.64      253.04      4.41 o
   3  13  -1       10.29        7.64      1.44 o
   4  13  -1      178.82      180.52      4.44 o
   5  13  -1      168.97      166.40      6.86 o
   6  13  -1       56.92       50.39      2.34 o
   7  13  -1       23.11       21.05      1.61 o
   8  13  -1       68.97       60.94      3.56 o
   9  13  -1       17.79       15.92      2.39 o
  10  13  -1        8.95        6.35      2.07 o
  11  13  -1        1.11        0.63      1.91 o
   1  14  -1      103.49       98.09      3.13 o
   2  14  -1        3.97        5.64      1.41 o
   3  14  -1       74.84       73.46      2.82 o
   4  14  -1       59.61       49.72      3.19 o
   5  14  -1       56.05       55.11      2.88 o
   6  14  -1       71.78       70.63      2.70 o
   7  14  -1       23.16       22.83      1.82 o
   8  14  -1       10.90       10.34      2.19 o
   9  14  -1        2.31       -0.41      1.76 o
  10  14  -1        0.69        1.56      2.02 o
   1  15  -1      114.17      114.94      3.59 o
   2  15  -1      213.55      194.57      4.77 o
   3  15  -1       34.67       27.54      2.37 o
   4  15  -1      108.51      104.03      4.00 o
   5  15  -1       91.27       92.74      3.78 o
   6  15  -1       33.79       35.91      2.68 o
   7  15  -1        6.43        7.98      1.55 o
   8  15  -1       15.79       17.85      2.59 o
   9  15  -1       15.27       12.66      2.57 o
   1  16  -1        9.92        9.69      1.79 o
   2  16  -1       59.97       55.46      3.04 o
   3  16  -1        4.05       -0.71      1.54 o
   4  16  -1       20.99       20.02      2.23 o
   5  16  -1        6.01        4.87      1.77 o
   6  16  -1       29.53       28.04      2.58 o
   7  16  -1        9.41        9.89      1.69 o
   8  16  -1       39.90       42.64      3.52 o
   1  17  -1        2.52        0.48      1.86 o
   2  17  -1        0.49       -1.34      2.57 o
   3  17  -1        1.14       -0.18      2.14 o
   4  17  -1        1.53        1.01      1.68 o
   5  17  -1        4.80        4.32      1.88 o
   6  17  -1        2.71        5.30      3.03 o
   7  17  -1        6.40        4.88      1.62 o
   1  18  -1        6.58        9.28      2.38 o
   2  18  -1       28.50       23.55      2.94 o
   3  18  -1        0.14        0.11      2.02 o
   4  18  -1        2.68        2.57      2.13 o
   5  18  -1        5.63        9.85      2.48 o
   6  18  -1        8.32        9.77      2.58 o
   1  19  -1        6.92        5.96      2.88 o
   2  19  -1        5.69        8.77      2.51 o
   3  19  -1        2.55        3.80      2.28 o
   4  19  -1        0.71        4.03      3.46 o
   2   0   0     2511.44     2387.52     29.79 o
   4   0   0    18310.10    16725.22    200.22 o
   6   0   0     3408.09     3219.04     63.89 o
   8   0   0     1483.97     1529.74     37.59 o
  10   0   0     2867.92     2903.15     66.97 o
  12   0   0      297.91      303.69     12.05 o
  14   0   0      330.40      329.03     13.36 o
   1   1   0      458.19      281.19     10.47 o
   2   1   0       68.63       62.51      1.00 o
   3   1   0    10577.36     9892.34    103.51 o
   4   1   0    14890.14    13746.30    142.01 o
   5   1   0      344.26      369.04      4.15 o
   6   1   0     1138.98     1124.98     11.90 o
   7   1   0     2670.52     2737.51     28.35 o
   8   1   0     1195.22     1217.88     16.57 o
   9   1   0       38.82       35.38      1.51 o
  10   1   0      612.89      631.87     10.50 o
  11   1   0       51.01       54.93      2.50 o
  12   1   0        7.61        4.35      1.69 o
  13   1   0       41.14       45.71      2.57 o
  14   1   0       90.87       92.54      4.51 o
  15   1   0       12.06       14.17      2.81 o
   0   2   0      627.16      594.57     13.35 o
   1   2   0     1012.67     1005.40      9.50 o
   2   2   0       65.80       68.95      0.91 o
   3   2   0     6626.32     6303.55     58.70 o
   4   2   0       90.37       85.49      1.88 o
   5   2   0        2.75        2.70      0.39 o
   6   2   0       64.15       52.72      1.06 o
   7   2   0     1796.76     1826.57     22.08 o
   8   2   0       20.13       17.63      0.80 o
   9   2   0       22.73       22.91      2.34 o
  10   2   0      422.13      418.82      7.99 o
  11   2   0      437.67      440.06      7.70 o
  12   2   0       27.84       28.96      2.41 o
  13   2   0      144.80      145.83      5.33 o
  14   2   0        6.52        8.09      2.05 o
  15   2   0        1.73        0.23      2.16 o
   0   3   0    10733.02     9614.74    115.06 o
   1   3   0     5645.58     5368.86     49.59 o
   2   3   0      203.82      211.35      2.05 o
   3   3   0        0.52        0.58      0.26 o
   4   3   0      947.97      977.04     10.44 o
   5   3   0       77.56       78.98      1.16 o
   6   3   0     1114.01     1143.64     12.21 o
   7   3   0       10.33       15.24      0.65 o
   8   3   0       20.69       14.09      0.94 o
   9   3   0      171.27      192.16      3.36 o
  10   3   0      928.76      942.79     14.85 o
  11   3   0      155.71      153.67      4.13 o
  12   3   0        0.35       -0.36      1.38 o
  13   3   0       65.06       60.11      3.37 o
  14   3   0       95.06       96.88      5.38 o
  15   3   0        1.64        0.99      3.39 o
   0   4   0      778.00      745.10      9.32 o
   1   4   0     2545.56     2463.57     20.88 o
   2   4   0      552.56      541.34      5.38 o
   3   4   0      525.02      508.21      4.80 o
   4   4   0     2523.44     2539.42     26.40 o
   5   4   0     1671.84     1797.30     18.90 o
   6   4   0      333.09      333.24      4.33 o
   7   4   0      372.35      379.65      4.83 o
   8   4   0       34.88       38.30      1.17 o
   9   4   0       99.85      112.37      3.06 o
  10   4   0       43.90       33.27      1.50 o
  11   4   0       75.07       75.98      2.53 o
  12   4   0       15.06       14.07      1.34 o
  13   4   0        5.89        6.28      3.29 o
  14   4   0       61.60       72.54      3.65 o
   0   5   0      197.29      180.31      2.79 o
   1   5   0       87.41       82.87      1.14 o
   2   5   0      658.83      652.29      6.86 o
   3   5   0     1496.16     1452.88     13.72 o
   4   5   0      370.80      449.78      4.35 o
   5   5   0        1.69        2.10      1.35 o
   6   5   0       43.63       33.63      0.96 o
   7   5   0      150.22      144.61      3.15 o
   8   5   0      103.16       97.82      2.01 o
   9   5   0      237.35      248.40      4.53 o
  10   5   0       66.29       62.01      1.93 o
  11   5   0        1.63        0.72      0.77 o
  12   5   0        0.99        3.13      1.32 o
  13   5   0        1.62        2.64      1.22 o
  14   5   0        0.76        2.79      2.14 o
   0   6   0     1614.60     1660.99     22.21 o
   1   6   0      188.63      199.97      2.43 o
   2   6   0      141.62      142.41      1.94 o
   3   6   0      503.81      518.49      5.62 o
   4   6   0      123.66      120.86      1.66 o
   5   6   0      489.42      483.38      6.11 o
   6   6   0      182.83      173.20      2.70 o
   7   6   0       28.90       26.00      0.97 o
   8   6   0        3.27        3.04      0.58 o
   9   6   0       51.73       50.70      2.71 o
  10   6   0       18.07       12.90      1.49 o
  11   6   0        2.64        2.01      0.81 o
  12   6   0        0.63        1.93      1.11 o
  13   6   0        2.32        2.97      1.84 o
  14   6   0       33.87       35.11      2.76 o
   0   7   0       42.56       53.02      1.84 o
   1   7   0       44.81       53.76      1.15 o
   2   7   0       12.31       12.63      0.64 o
   3   7   0      411.71      434.87      5.61 o
   4   7   0       24.81       23.09      1.25 o
   5   7   0        0.05       -0.43      0.43 o
   6   7   0      273.35      265.51      4.11 o
   7   7   0      100.59      113.42      2.60 o
   8   7   0       10.50       12.38      0.82 o
   9   7   0       81.71       85.15      2.45 o
  10   7   0        2.77        3.75      1.42 o
  11   7   0       63.08       57.42      2.01 o
  12   7   0       25.79       26.55      2.17 o
  13   7   0       14.10       17.36      3.19 o
  14   7   0       17.86       21.01      5.01 o
   0   8   0      448.81      501.43      7.63 o
   1   8   0      438.42      514.44      5.79 o
   2   8   0      335.94      369.94      4.40 o
   3   8   0      420.51      459.07      5.61 o
   4   8   0      129.63      154.52      3.23 o
   5   8   0       86.42       98.10      1.59 o
   6   8   0        1.81        2.24      0.67 o
   7   8   0      108.25      111.52      3.36 o
   8   8   0        2.95        2.29      0.74 o
   9   8   0       25.75       26.67      1.48 o
  10   8   0        8.77        7.69      1.08 o
  11   8   0        0.18       -1.07      1.07 o
  12   8   0        5.63        6.23      1.34 o
  13   8   0       25.92       34.24      3.34 o
   0   9   0        9.20       10.26      1.31 o
   1   9   0      103.85      118.34      2.03 o
   2   9   0      107.01      126.11      2.11 o
   3   9   0       32.43       40.40      1.21 o
   4   9   0       16.61       11.27      1.03 o
   5   9   0      144.23      130.21      2.82 o
   6   9   0      330.99      312.37      4.95 o
   7   9   0       34.28       30.10      1.32 o
   8   9   0       31.56       39.86      2.36 o
   9   9   0        0.32        0.22      0.90 o
  10   9   0      157.59      139.74      4.35 o
  11   9   0       34.79       29.60      2.08 o
  12   9   0        3.21        2.87      1.34 o
  13   9   0        1.05        0.10      2.12 o
   0  10   0      214.37      232.95      4.95 o
   1  10   0       47.57       53.84      1.44 o
   2  10   0      221.93      209.23      3.06 o
   3  10   0       88.36       87.78      2.36 o
   4  10   0       65.63       61.22      2.35 o
   5  10   0       39.49       43.39      1.42 o
   6  10   0        0.67        0.87      0.57 o
   7  10   0       70.33       72.35      2.39 o
   8  10   0       33.27       30.33      1.96 o
   9  10   0        5.98        6.87      1.57 o
  10  10   0       26.81       19.40      1.93 o
  11  10   0        1.65        1.05      1.50 o
  12  10   0       30.09       34.64      2.32 o
  13  10   0        1.46       -0.33      1.37 o
   0  11   0       13.79       20.31      1.95 o
   1  11   0      223.27      195.62      3.88 o
   2  11   0      124.74      113.50      2.90 o
   3  11   0      114.27      115.47      2.52 o
   4  11   0      202.44      193.92      3.43 o
   5  11   0       38.40       46.04      1.75 o
   6  11   0        0.60        0.11      0.70 o
   7  11   0        0.19       -0.78      1.21 o
   8  11   0       20.60       19.90      1.84 o
   9  11   0        3.01        2.31      1.89 o
  10  11   0       49.47       41.51      2.70 o
  11  11   0       10.08       11.24      1.87 o
  12  11   0        7.04        4.62      3.15 o
   0  12   0      204.26      198.16      8.77 o
   1  12   0        0.07        0.75      0.78 o
   2  12   0      112.64      117.37      2.92 o
   3  12   0        5.50        4.18      0.89 o
   4  12   0      797.08      742.36     11.56 o
   5  12   0        8.14        6.60      1.14 o
   6  12   0      104.87      105.32      2.54 o
   7  12   0      207.19      201.81      5.24 o
   8  12   0       42.66       45.66      3.05 o
   9  12   0       47.21       45.53      3.70 o
  10  12   0       70.73       77.25      3.72 o
  11  12   0        0.52        1.52      1.66 o
  12  12   0        6.84        5.37      2.87 o
   0  13   0      547.85      514.67      9.62 o
   1  13   0       46.05       56.79      1.88 o
   2  13   0      457.68      442.11      6.47 o
   3  13   0      423.69      428.67      6.87 o
   4  13   0        0.97        0.74      1.17 o
   5  13   0       25.87       27.94      2.14 o
   6  13   0        4.46        5.42      1.62 o
   7  13   0       25.24       22.92      2.02 o
   8  13   0       11.20        8.22      1.95 o
   9  13   0        0.07       -1.52      1.59 o
  10  13   0       12.00       14.60      2.88 o
  11  13   0        1.89        1.93      2.89 o
   0  14   0       25.60       35.66      2.25 o
   1  14   0        3.51        3.10      1.14 o
   2  14   0      197.78      181.50      5.06 o
   3  14   0       19.01       19.60      1.74 o
   4  14   0        4.02        4.63      1.51 o
   5  14   0        0.08        0.69      1.41 o
   6  14   0        7.33        6.51      1.65 o
   7  14   0        1.36        2.12      0.98 o
   8  14   0        6.62        5.63      1.90 o
   9  14   0       10.52       11.28      2.25 o
  10  14   0        0.03       -1.09      3.04 o
   0  15   0       95.64       81.17      3.84 o
   1  15   0        0.23       -1.00      1.27 o
   2  15   0        4.46        4.76      1.35 o
   3  15   0        2.41        2.87      1.46 o
   4  15   0       15.79       17.05      1.98 o
   5  15   0       25.72       19.86      2.11 o
   6  15   0       11.87       12.78      1.97 o
   7  15   0        6.51        7.30      1.48 o
   8  15   0        5.14        4.00      2.14 o
   9  15   0       34.64       37.27      3.24 o
  10  15   0        0.56        2.64      2.42 o
   0  16   0       11.44        8.69      2.48 o
   1  16   0       47.73       53.19      2.89 o
   2  16   0        8.52        5.49      2.10 o
   3  16   0      108.03      102.64      3.96 o
   4  16   0        8.81       10.74      1.90 o
   5  16   0        0.00       -0.06      1.48 o
   6  16   0        0.70        2.53      1.63 o
   7  16   0        8.45        8.30      1.40 o
   8  16   0        0.59       -1.98      1.98 o
   9  16   0        1.66        0.12      5.80 o
   0  17   0       69.56       69.15      4.73 o
   1  17   0      131.44      116.22      5.24 o
   2  17   0        2.99        0.23      1.80 o
   3  17   0       34.24       37.22      2.79 o
   4  17   0       14.85       14.25      2.11 o
   5  17   0        8.46        3.12      1.87 o
   6  17   0        6.33        9.46      2.10 o
   7  17   0       64.90       68.72      4.86 o
   0  18   0       18.28       20.92      4.63 o
   1  18   0        0.54        1.27      1.96 o
   2  18   0       20.86       24.34      2.92 o
   3  18   0        0.22       -1.09      1.86 o
   4  18   0       12.41       11.83      2.42 o
   5  18   0        0.45        1.29      1.81 o
   6  18   0        0.00       -1.13      2.26 o
   0  19   0       17.27       28.95      5.54 o
   1  19   0       14.52       12.61      3.13 o
   2  19   0        0.11       -1.89      1.89 o
   3  19   0        0.06        2.22      2.13 o
   4  19   0        3.36        1.38      2.15 o
   2   0   1     1704.15     1682.96     41.66 o
   4   0   1     2419.91     2360.78     34.41 o
   6   0   1     1426.42     1541.47     22.61 o
   8   0   1     1180.90     1189.20     21.00 o
  10   0   1      133.97      132.50      5.61 o
  12   0   1      307.99      312.77     12.05 o
  14   0   1       72.18       58.86      4.96 o
   1   1   1     3807.20     3770.11     34.68 o
   2   1   1     9781.31     8976.87     83.47 o
   3   1   1      620.41      629.71      6.11 o
   4   1   1     1293.92     1288.06     12.79 o
   5   1   1     2573.27     2683.04     25.85 o
   6   1   1       13.24       11.80      0.46 o
   7   1   1      180.56      173.47      2.63 o
   8   1   1      330.30      311.13      4.71 o
   9   1   1      612.70      599.18      8.68 o
  10   1   1       95.63      100.04      2.51 o
  11   1   1      211.48      205.17      4.82 o
  12   1   1       56.02       65.23      3.32 o
  13   1   1       46.98       42.65      2.79 o
  14   1   1       19.43       20.66      2.36 o
  15   1   1        7.38        8.34      1.60 o
   1   2   1     3829.05     3791.45     34.64 o
   2   2   1     4112.31     4248.03     35.81 o
   3   2   1      816.17      820.34      7.55 o
   4   2   1      394.81      431.90      5.59 o
   5   2   1     1060.49     1178.17     14.26 o
   6   2   1      299.66      344.11      4.36 o
   7   2   1      211.80      216.40      3.16 o
   8   2   1      107.07      105.97      1.87 o
   9   2   1      130.43      124.11      2.59 o
  10   2   1      397.50      379.92      6.96 o
  11   2   1       55.00       57.36      2.17 o
  12   2   1       26.06       27.32      2.10 o
  13   2   1       11.23        8.76      1.79 o
  14   2   1       17.87       16.94      2.13 o
  15   2   1       24.72       24.41      4.29 o
   1   3   1      461.11      434.05      4.44 o
   2   3   1      568.65      592.43      5.34 o
   3   3   1       84.63       89.60      1.20 o
   4   3   1       78.79       75.05      1.31 o
   5   3   1       55.34       71.37      1.57 o
   6   3   1     1880.27     1956.59     25.98 o
   7   3   1      197.28      197.03      4.67 o
   8   3   1      338.19      326.85      6.86 o
   9   3   1      537.11      522.16      8.70 o
  10   3   1       63.73       66.13      2.79 o
  11   3   1      129.03      128.16      4.17 o
  12   3   1        7.46        8.22      1.60 o
  13   3   1       51.72       43.95      2.61 o
  14   3   1        5.03        8.48      3.46 o
   1   4   1       18.16       18.67      0.52 o
   2   4   1     2153.20     2135.73     20.29 o
   3   4   1       56.61       54.48      0.91 o
   4   4   1     1037.06     1018.82     10.32 o
   5   4   1      917.56      948.66     10.34 o
   6   4   1     1314.16     1369.40     17.09 o
   7   4   1       67.77       71.56      2.21 o
   8   4   1       48.78       38.48      1.66 o
   9   4   1       23.56       25.00      2.44 o
  10   4   1       56.97       48.16      2.90 o
  11   4   1      101.86       95.20      3.74 o
  12   4   1      166.42      172.72      9.17 o
  13   4   1       11.70       17.84      4.00 o
  14   4   1       14.64       14.69      3.94 o
   1   5   1      636.70      637.33      6.17 o
   2   5   1     3197.41     3282.84     32.07 o
   3   5   1      543.93      534.51      5.38 o
   4   5   1      338.37      355.29      4.03 o
   5   5   1      277.97      320.37      3.73 o
   6   5   1       51.35       48.90      1.13 o
   7   5   1        1.17        2.51      1.47 o
   8   5   1      376.28      349.90      8.98 o
   9   5   1      110.16      102.75      3.42 o
  10   5   1       39.67       42.73      2.80 o
  11   5   1       16.54       15.42      2.00 o
  12   5   1       97.29       93.12      4.86 o
  13   5   1       16.24       16.32      4.09 o
  14   5   1        5.62        1.35      3.68 o
   1   6   1     1976.34     1977.13     18.59 o
   2   6   1      299.90      321.06      5.10 o
   3   6   1      423.16      450.03      4.71 o
   4   6   1      256.02      270.13      3.08 o
   5   6   1     1884.21     1918.03     20.44 o
   6   6   1      191.31      211.26      3.18 o
   7   6   1        0.64        1.86      0.48 o
   8   6   1      110.79      120.70      3.34 o
   9   6   1      238.20      250.81      8.56 o
  10   6   1       10.21        7.48      2.13 o
  11   6   1        9.24       12.53      2.06 o
  12   6   1       14.43       15.25      2.39 o
  13   6   1       10.43        8.50      1.93 o
  14   6   1        9.39        5.66      3.95 o
   1   7   1      564.14      588.96      6.20 o
   2   7   1      991.89      982.91     10.21 o
   3   7   1      245.73      258.05      3.46 o
   4   7   1       12.58       14.65      0.66 o
   5   7   1     1626.66     1634.06     17.62 o
   6   7   1      115.48      119.80      2.00 o
   7   7   1      124.41      126.08      2.28 o
   8   7   1       91.30       87.43      2.87 o
   9   7   1       14.97       18.92      1.27 o
  10   7   1       11.85       10.73      2.11 o
  11   7   1        9.30        7.05      2.10 o
  12   7   1       57.88       58.31      3.79 o
  13   7   1       11.86       11.78      3.62 o
  14   7   1        4.98        5.72      1.91 o
   1   8   1       93.36       94.45      1.75 o
   2   8   1     2788.54     2825.75     27.90 o
   3   8   1       64.64       68.69      1.70 o
   4   8   1       11.59       12.05      0.71 o
   5   8   1       59.29       52.34      1.57 o
   6   8   1      139.35      134.80      2.39 o
   7   8   1        1.07        1.60      0.67 o
   8   8   1      405.90      411.45      6.40 o
   9   8   1       73.35       71.30      2.53 o
  10   8   1       44.35       40.21      3.25 o
  11   8   1        1.32       -1.12      5.02 o
  12   8   1       72.57       79.32      4.57 o
  13   8   1        1.67        4.04      2.14 o
   1   9   1      188.14      189.52      2.81 o
   2   9   1      922.94      930.93      9.94 o
   3   9   1       61.60       57.07      1.52 o
   4   9   1       90.35       91.25      2.20 o
   5   9   1      249.36      260.79      3.59 o
   6   9   1      163.20      158.86      2.80 o
   7   9   1       12.92       12.94      1.02 o
   8   9   1      324.46      309.48      6.01 o
   9   9   1       99.03       96.32      3.48 o
  10   9   1       88.52       84.28      3.92 o
  11   9   1       13.68       11.32      2.53 o
  12   9   1       30.80       25.92      3.16 o
  13   9   1        0.61        1.09      2.10 o
   1  10   1       54.02       61.29      1.56 o
   2  10   1       45.01       37.90      1.22 o
   3  10   1        6.77        4.88      0.72 o
   4  10   1      120.30      123.65      2.92 o
   5  10   1       46.57       51.18      1.45 o
   6  10   1      830.40      786.19     10.77 o
   7  10   1       57.01       58.60      2.14 o
   8  10   1      299.53      297.67      5.45 o
   9  10   1       13.52       12.01      1.66 o
  10  10   1       18.54       21.72      2.76 o
  11  10   1        4.71        3.25      1.27 o
  12  10   1        5.07        5.14      2.89 o
  13  10   1       14.86       15.67      4.01 o
   1  11   1      290.19      311.88      4.23 o
   2  11   1      162.85      161.64      2.74 o
   3  11   1       72.63       68.10      1.82 o
   4  11   1      296.02      299.06      4.30 o
   5  11   1       34.07       36.36      1.56 o
   6  11   1      110.82      108.08      2.72 o
   7  11   1       37.03       39.14      2.24 o
   8  11   1       67.54       61.51      3.13 o
   9  11   1       44.32       41.11      2.95 o
  10  11   1        5.48        2.66      1.49 o
  11  11   1        3.03        1.36      1.41 o
  12  11   1        7.57       11.20      4.57 o
   1  12   1      369.89      393.96      5.43 o
   2  12   1      247.82      234.07      3.78 o
   3  12   1      263.17      268.21      5.16 o
   4  12   1      329.78      324.70      5.50 o
   5  12   1      514.82      519.66      7.73 o
   6  12   1      229.52      226.89      4.54 o
   7  12   1       37.89       42.47      2.44 o
   8  12   1       75.25       76.40      3.58 o
   9  12   1       44.09       38.68      2.65 o
  10  12   1       19.90       22.08      2.17 o
  11  12   1       24.14       30.13      2.44 o
  12  12   1       21.33       27.07      2.50 o
   1  13   1       44.43       42.78      1.68 o
   2  13   1      261.08      252.93      4.41 o
   3  13   1       10.23        9.68      1.32 o
   4  13   1      177.33      186.22      4.59 o
   5  13   1      168.49      171.01      4.80 o
   6  13   1       56.41       46.44      2.82 o
   7  13   1       23.15       22.54      2.18 o
   8  13   1       69.51       65.19      3.44 o
   9  13   1       17.71       14.58      2.19 o
  10  13   1        8.94       11.81      2.01 o
  11  13   1        1.08       -0.40      1.64 o
   1  14   1      101.99       98.24      2.72 o
   2  14   1        3.53        4.26      1.35 o
   3  14   1       74.95       72.11      2.80 o
   4  14   1       60.54       53.61      2.51 o
   5  14   1       56.09       51.82      2.85 o
   6  14   1       72.22       70.73      3.21 o
   7  14   1       23.21       18.50      2.07 o
   8  14   1       10.95       15.73      2.32 o
   9  14   1        2.39        3.26      1.88 o
  10  14   1        0.69        0.83      1.89 o
   1  15   1      114.59      113.04      3.90 o
   2  15   1      214.04      195.00      4.80 o
   3  15   1       34.34       33.09      2.15 o
   4  15   1      108.61      107.24      4.25 o
   5  15   1       90.66       94.66      3.76 o
   6  15   1       33.90       36.75      2.61 o
   7  15   1        6.51        8.01      1.85 o
   8  15   1       15.89       13.92      2.33 o
   9  15   1       14.97       15.35      2.45 o
   1  16   1        9.58       13.80      1.79 o
   2  16   1       59.33       56.50      3.64 o
   3  16   1        4.13        3.09      1.64 o
   4  16   1       20.80       18.06      2.20 o
   5  16   1        5.72        5.96      1.86 o
   6  16   1       29.23       26.03      2.54 o
   7  16   1        9.32        4.60      4.03 o
   8  16   1       39.97       50.73      3.62 o
   1  17   1        2.52        2.90      1.76 o
   2  17   1        0.51        0.86      1.80 o
   3  17   1        1.12       -0.30      1.50 o
   4  17   1        1.51        1.06      1.64 o
   5  17   1        4.87        6.83      1.95 o
   6  17   1        2.81        3.06      1.88 o
   7  17   1        6.45        6.37      2.27 o
   1  18   1        6.47        4.02      3.75 o
   2  18   1       28.44       28.98      3.11 o
   3  18   1        0.15       -0.67      1.96 o
   4  18   1        2.79        2.09      2.07 o
   5  18   1        5.54        7.34      2.16 o
   6  18   1        8.24       10.84      2.37 o
   1  19   1        7.07        7.27      2.47 o
   2  19   1        5.69        7.21      2.48 o
   3  19   1        2.49        0.53      2.57 o
   4  19   1        0.69        3.54      2.35 o
   0   0   2    17162.51    16030.49    308.55 o
   2   0   2     6973.97     6925.43     90.63 o
   4   0   2     1346.93     1294.32     19.65 o
   6   0   2      267.66      255.29      5.32 o
   8   0   2      321.87      327.76      8.06 o
  10   0   2      713.38      729.53     18.33 o
  12   0   2       28.97       34.94      3.37 o
  14   0   2       63.28       74.42      5.38 o
   0   1   2    15156.78    14150.75    188.92 o
   1   1   2     2541.27     2562.54     22.72 o
   2   1   2     2893.09     2981.69     29.49 o
   3   1   2      519.53      516.13      7.91 o
   4   1   2     1773.35     1715.34     19.52 o
   5   1   2        2.63        2.73      0.41 o
   6   1   2      304.71      271.48      3.96 o
   7   1   2      331.21      323.47      4.52 o
   8   1   2       64.03       62.47      1.51 o
   9   1   2      131.25      128.12      2.37 o
  10   1   2      156.51      165.65      3.50 o
  11   1   2      114.91      108.59      3.21 o
  12   1   2       20.81       20.17      1.97 o
  13   1   2        7.75        8.92      1.84 o
  14   1   2       28.23       27.41      2.50 o
   0   2   2     9079.79     8685.56     95.87 o
   1   2   2      345.16      347.81      3.49 o
   2   2   2     1149.22     1144.63     11.56 o
   3   2   2      541.58      542.78      5.80 o
   4   2   2      450.29      480.89      5.24 o
   5   2   2        7.24        5.76      0.47 o
   6   2   2       81.53       78.65      1.57 o
   7   2   2       37.93       36.20      1.37 o
   8   2   2       36.21       37.49      1.14 o
   9   2   2       41.04       43.68      1.43 o
  10   2   2      228.00      234.21      5.09 o
  11   2   2       31.20       31.38      1.71 o
  12   2   2       38.58       37.77      2.43 o
  13   2   2       34.60       34.30      2.39 o
  14   2   2        4.31        4.22      1.93 o
   0   3   2     2586.81     2572.37     36.08 o
   1   3   2     2350.46     2264.91     18.74 o
   2   3   2      126.30      125.73      1.89 o
   3   3   2      351.58      323.08      4.03 o
   4   3   2     1607.51     1615.63     16.26 o
   5   3   2       24.88       29.79      0.91 o
   6   3   2      146.15      139.77      2.20 o
   7   3   2      326.14      334.32      4.77 o
   8   3   2       24.68       30.02      0.97 o
   9   3   2      195.19      194.39      6.05 o
  10   3   2       80.17       80.67      5.43 o
  11   3   2      314.96      306.72     12.90 o
  12   3   2       19.21       18.18      3.51 o
  13   3   2       15.45       14.60      3.58 o
  14   3   2       30.40       37.58      4.84 o
   0   4   2     1302.35     1367.11     17.20 o
   1   4   2     1121.39     1110.90     10.27 o
   2   4   2      375.35      346.31      4.04 o
   3   4   2      189.48      182.37      2.26 o
   4   4   2      913.95      909.78      9.56 o
   5   4   2      243.02      255.41      3.55 o
   6   4   2      897.83      865.74     10.36 o
   7   4   2      484.84      494.00      6.18 o
   8   4   2      148.69      143.77      3.50 o
   9   4   2       59.78       63.88      2.61 o
  10   4   2      183.19      189.14      5.78 o
  11   4   2        5.20        4.26      2.88 o
  12   4   2        2.83        2.96      2.56 o
  13   4   2        3.28       -1.45      3.05 o
  14   4   2       50.59       53.33      5.74 o
   0   5   2     1192.06     1245.86     17.06 o
   1   5   2       37.26       41.58      1.02 o
   2   5   2      611.86      612.35      6.71 o
   3   5   2     1207.11     1240.28     12.03 o
   4   5   2      440.12      454.30      5.22 o
   5   5   2      351.78      358.36      4.47 o
   6   5   2      136.63      126.42      2.21 o
   7   5   2        9.09        9.27      0.71 o
   8   5   2       90.29       84.75      2.84 o
   9   5   2       10.75       15.29      2.96 o
  10   5   2       13.53       12.64      1.91 o
  11   5   2        5.97        5.97      1.56 o
  12   5   2       23.72       29.36      4.41 o
  13   5   2        5.70        3.36      3.27 o
  14   5   2        0.93        0.20      3.36 o
   0   6   2      791.75      867.31     12.27 o
   1   6   2      561.77      564.64      5.94 o
   2   6   2       19.00       18.29      0.77 o
   3   6   2      243.30      259.44      3.29 o
   4   6   2      382.43      407.25      4.42 o
   5   6   2      115.95      121.16      2.09 o
   6   6   2      310.25      294.88      3.88 o
   7   6   2        1.50        0.89      0.53 o
   8   6   2       27.62       27.68      1.12 o
   9   6   2      111.65      107.59      6.84 o
  10   6   2      175.87      161.59      5.77 o
  11   6   2       18.58       17.95      2.26 o
  12   6   2       12.18       10.99      2.00 o
  13   6   2       12.43       10.43      4.11 o
  14   6   2        3.93        5.45      3.99 o
   0   7   2      360.16      376.96      6.11 o
   1   7   2      177.64      187.17      2.52 o
   2   7   2       44.89       41.22      1.15 o
   3   7   2      541.02      523.76      6.26 o
   4   7   2      106.62      109.54      1.93 o
   5   7   2      102.00      104.14      2.10 o
   6   7   2       23.40       24.95      1.69 o
   7   7   2      396.48      388.11      5.31 o
   8   7   2       37.47       40.86      1.49 o
   9   7   2       59.78       53.81      3.44 o
  10   7   2        1.09        3.23      1.82 o
  11   7   2        3.52        5.13      1.93 o
  12   7   2        6.40        9.70      2.14 o
  13   7   2       56.38       65.63      3.85 o
   0   8   2     2304.48     2510.55     40.64 o
   1   8   2      184.45      202.05      2.90 o
   2   8   2       54.66       61.92      1.75 o
   3   8   2      363.76      368.62      4.95 o
   4   8   2      106.59      110.01      2.05 o
   5   8   2       50.30       51.58      1.26 o
   6   8   2      383.99      376.89      5.27 o
   7   8   2       34.95       30.68      1.29 o
   8   8   2       38.72       41.20      1.62 o
   9   8   2       59.94       61.44      1.98 o
  10   8   2      289.62      275.21      8.84 o
  11   8   2        2.12        5.36      3.73 o
  12   8   2        5.49        4.42      2.11 o
  13   8   2       27.11       27.59      4.00 o
   0   9   2      358.62      396.43      6.62 o
   1   9   2        1.91        2.07      0.63 o
   2   9   2      108.18      112.57      2.10 o
   3   9   2       95.54      103.16      2.14 o
   4   9   2      850.68      855.02     10.52 o
   5   9   2      205.86      209.78      3.15 o
   6   9   2      229.29      231.76      3.77 o
   7   9   2      104.98      100.57      2.46 o
   8   9   2       20.23       16.02      1.24 o
   9   9   2       13.33       13.48      1.18 o
  10   9   2       58.25       54.40      2.26 o
  11   9   2        8.26        6.32      2.26 o
  12   9   2        4.78        3.70      2.14 o
  13   9   2        1.13       -2.12      2.12 o
   0  10   2      114.34      113.38      3.41 o
   1  10   2      121.28      110.30      2.18 o
   2  10   2       21.92       23.48      1.07 o
   3  10   2      182.87      187.74      3.35 o
   4  10   2        2.09        1.94      0.66 o
   5  10   2       16.24       16.11      0.95 o
   6  10   2       77.28       70.74      2.41 o
   7  10   2      100.69      109.61      2.98 o
   8  10   2       21.16       20.17      1.68 o
   9  10   2        6.23        7.97      1.50 o
  10  10   2       34.29       34.46      2.28 o
  11  10   2       24.43       25.41      3.27 o
  12  10   2        3.28        7.61      2.68 o
   0  11   2      584.62      609.96     11.23 o
   1  11   2      249.96      247.61      3.92 o
   2  11   2       19.65       19.49      1.09 o
   3  11   2      374.11      370.83      5.64 o
   4  11   2      328.99      324.76      4.82 o
   5  11   2      109.14      113.03      2.74 o
   6  11   2      141.38      129.66      3.45 o
   7  11   2       66.63       62.96      3.35 o
   8  11   2       35.90       37.75      3.46 o
   9  11   2        6.17        6.25      1.60 o
  10  11   2       76.44       79.07      3.36 o
  11  11   2      103.99      103.65      3.74 o
  12  11   2       40.11       40.85      4.29 o
   0  12   2       38.96       40.67      3.90 o
   1  12   2        3.90        4.80      0.98 o
   2  12   2      123.92      114.69      3.59 o
   3  12   2       20.04       20.61      1.34 o
   4  12   2      940.43      925.03     12.56 o
   5  12   2       56.68       59.08      3.87 o
   6  12   2      113.76      115.36      3.80 o
   7  12   2       58.97       62.79      2.90 o
   8  12   2      109.20      106.94      4.21 o
   9  12   2       24.40       25.40      2.34 o
  10  12   2       51.81       58.98      3.17 o
  11  12   2       19.10       27.13      2.35 o
   0  13   2     1258.34     1212.12     29.19 o
   1  13   2       16.53       12.04      1.40 o
   2  13   2      169.50      163.92      3.72 o
   3  13   2       12.69       11.73      1.54 o
   4  13   2       25.39       23.24      1.83 o
   5  13   2       32.68       31.07      2.27 o
   6  13   2       39.09       35.84      3.69 o
   7  13   2       54.56       51.58      2.77 o
   8  13   2       47.61       49.42      4.01 o
   9  13   2        0.22       -0.47      1.58 o
  10  13   2       20.98       22.67      2.44 o
  11  13   2       10.15       12.04      2.34 o
   0  14   2       42.02       43.04      3.00 o
   1  14   2      165.67      157.83      3.77 o
   2  14   2       18.81       19.13      1.80 o
   3  14   2      203.35      193.03      4.71 o
   4  14   2       51.97       51.05      2.48 o
   5  14   2        8.14        7.56      1.76 o
   6  14   2        3.16        1.19      1.43 o
   7  14   2       92.50       87.57      5.81 o
   8  14   2        6.16       10.84      2.15 o
   9  14   2       18.20       21.28      2.51 o
  10  14   2        0.63        0.66      1.88 o
   0  15   2        8.20        4.97      1.90 o
   1  15   2        0.64       -0.82      1.27 o
   2  15   2       28.82       25.15      2.25 o
   3  15   2       98.94       98.42      3.48 o
   4  15   2        0.93        0.50      1.43 o
   5  15   2       23.98       20.15      2.22 o
   6  15   2        0.27       -0.29      1.46 o
   7  15   2       10.94        8.81      1.88 o
   8  15   2       12.67        9.58      3.16 o
   9  15   2        5.92        3.67      2.09 o
   0  16   2       31.25       31.50      3.93 o
   1  16   2      106.98      112.72      3.77 o
   2  16   2       21.01       14.32      2.31 o
   3  16   2       67.68       73.86      3.49 o
   4  16   2        7.78        5.99      1.80 o
   5  16   2       10.73       10.18      2.01 o
   6  16   2        0.03       -0.58      1.67 o
   7  16   2       31.95       37.97      3.32 o
   8  16   2        7.70        9.99      2.43 o
   0  17   2        8.67        9.35      6.74 o
   1  17   2       24.56       34.05      2.84 o
   2  17   2        3.14        1.70      1.97 o
   3  17   2        6.46       10.32      2.03 o
   4  17   2       27.68       29.48      2.91 o
   5  17   2        6.55        3.28      1.95 o
   6  17   2        7.55       10.03      2.17 o
   7  17   2       12.17       16.91      2.98 o
   0  18   2       22.58       24.27      3.78 o
   1  18   2        4.21        4.09      2.17 o
   2  18   2       17.45       17.03      5.51 o
   3  18   2        0.86        3.77      2.80 o
   4  18   2        1.63        2.47      2.18 o
   5  18   2        0.23       -0.03      1.90 o
   0  19   2       26.43       29.53      5.76 o
   1  19   2       17.00       16.19      4.76 o
   2  19   2        1.77        3.13      2.36 o
   3  19   2       22.06       27.52      3.87 o
   2   0   3     2337.91     2408.93     40.10 o
   4   0   3      948.55      962.92     17.98 o
   6   0   3       81.33       83.05      2.74 o
   8   0   3      133.50      132.17      3.63 o
  10   0   3      122.99      109.91      6.01 o
  12   0   3       82.23       89.94      5.55 o
  14   0   3        5.32        4.17      2.47 o
   1   1   3      656.96      680.57      7.97 o
   2   1   3      248.03      251.67      3.74 o
   3   1   3      599.57      634.60      7.31 o
   4   1   3      445.56      480.37      6.14 o
   5   1   3      595.38      635.81      9.37 o
   6   1   3      176.11      189.56      3.53 o
   7   1   3       12.80       13.33      0.88 o
   8   1   3      348.59      352.78      5.25 o
   9   1   3      258.01      249.33      4.96 o
  10   1   3        8.41        9.29      1.44 o
  11   1   3        1.58        0.83      1.38 o
  12   1   3       34.79       37.91      2.74 o
  13   1   3        7.44       10.23      1.90 o
  14   1   3        8.45       12.44      2.47 o
   1   2   3      833.50      861.88      8.52 o
   2   2   3       84.21       78.66      1.72 o
   3   2   3      289.73      299.67      5.51 o
   4   2   3     1022.69     1080.02     12.83 o
   5   2   3      306.09      301.36      4.48 o
   6   2   3        9.08        9.55      1.12 o
   7   2   3       61.01       57.43      1.75 o
   8   2   3      141.33      138.61      2.67 o
   9   2   3      238.65      242.84      4.74 o
  10   2   3      227.07      218.32      4.99 o
  11   2   3      102.01      103.66      4.03 o
  12   2   3       47.07       50.78      3.70 o
  13   2   3       76.21       80.27      3.71 o
  14   2   3        9.36        8.71      2.10 o
   1   3   3     2628.17     2739.55     25.86 o
   2   3   3     2911.87     2980.09     29.38 o
   3   3   3      106.57      114.71      2.15 o
   4   3   3      965.55      982.22     10.97 o
   5   3   3      285.70      268.82      4.65 o
   6   3   3      900.45      939.63     12.19 o
   7   3   3      163.73      163.89      2.98 o
   8   3   3      312.98      315.16      5.22 o
   9   3   3      260.49      273.14      5.85 o
  10   3   3      109.54      106.57      3.08 o
  11   3   3       29.86       28.04      1.58 o
  12   3   3       79.32       84.03      3.52 o
  13   3   3       13.79       10.60      3.51 o
  14   3   3       20.63       23.78      4.43 o
   1   4   3        9.19       12.50      0.70 o
   2   4   3     4709.86     4788.90     44.51 o
   3   4   3       56.13       59.58      1.63 o
   4   4   3      985.37     1021.36     12.16 o
   5   4   3      233.43      255.68      3.80 o
   6   4   3     1457.47     1498.85     17.52 o
   7   4   3       91.86       89.37      1.91 o
   8   4   3      589.60      601.57      9.19 o
   9   4   3      123.63      119.56      3.31 o
  10   4   3       31.81       28.63      1.47 o
  11   4   3       53.24       55.09      2.58 o
  12   4   3       66.03       71.25      6.30 o
  13   4   3       13.83       11.16      3.82 o
  14   4   3        2.05        3.24      3.42 o
   1   5   3     2388.99     2520.69     25.03 o
   2   5   3      683.98      644.96      7.10 o
   3   5   3      791.24      805.65      9.24 o
   4   5   3      155.95      151.73      2.66 o
   5   5   3      285.45      288.16      3.90 o
   6   5   3       97.90       95.63      1.89 o
   7   5   3       62.87       64.97      1.52 o
   8   5   3      257.74      258.25      4.05 o
   9   5   3      526.74      523.20      7.77 o
  10   5   3       13.35       14.94      3.56 o
  11   5   3       33.60       31.40      4.48 o
  12   5   3      162.95      165.11      9.61 o
  13   5   3        7.40       11.65      3.94 o
   1   6   3      561.90      577.39      7.44 o
   2   6   3      310.13      306.35      4.04 o
   3   6   3      132.02      131.64      2.35 o
   4   6   3       18.37       19.40      0.90 o
   5   6   3     1360.30     1373.77     16.24 o
   6   6   3      287.82      280.24      4.20 o
   7   6   3       55.25       55.27      1.59 o
   8   6   3       10.42       10.73      1.00 o
   9   6   3      264.22      266.00      5.06 o
  10   6   3        8.80       10.97      2.01 o
  11   6   3        8.91       14.94      3.87 o
  12   6   3        6.20        9.18      3.66 o
  13   6   3       28.08       25.54      5.03 o
   1   7   3      554.65      542.17      6.22 o
   2   7   3      551.66      559.77      6.45 o
   3   7   3      343.64      357.39      4.85 o
   4   7   3       70.33       75.22      1.85 o
   5   7   3      834.25      838.76     10.48 o
   6   7   3       21.99       20.41      1.22 o
   7   7   3       19.51       19.39      1.61 o
   8   7   3       70.26       73.96      2.19 o
   9   7   3        7.38        9.88      1.45 o
  10   7   3        4.68        8.81      2.10 o
  11   7   3        7.85        7.15      2.38 o
  12   7   3       42.23       47.24      5.84 o
  13   7   3       13.95        9.68      4.34 o
   1   8   3       84.61       74.69      1.77 o
   2   8   3      351.26      346.49      4.44 o
   3   8   3       24.74       21.93      1.09 o
   4   8   3       22.03       21.21      1.24 o
   5   8   3       37.40       37.04      1.43 o
   6   8   3       62.89       63.05      1.83 o
   7   8   3       48.50       45.51      1.91 o
   8   8   3       50.18       52.16      1.91 o
   9   8   3       28.57       31.39      1.62 o
  10   8   3       34.58       33.88      1.65 o
  11   8   3       10.37       10.43      2.77 o
  12   8   3       27.56       30.59      3.12 o
  13   8   3        1.59        0.32      3.61 o
   1   9   3      242.89      262.82      3.75 o
   2   9   3      263.91      247.32      3.94 o
   3   9   3       83.39       81.46      2.12 o
   4   9   3       43.07       44.90      1.57 o
   5   9   3       86.97       86.20      2.54 o
   6   9   3      392.99      387.14      6.16 o
   7   9   3       42.13       40.89      1.86 o
   8   9   3      105.99      106.56      3.54 o
   9   9   3       12.94       14.50      1.65 o
  10   9   3       21.48       25.08      1.91 o
  11   9   3       17.91       25.71      6.59 o
  12   9   3        7.96        8.88      2.58 o
   1  10   3       40.76       41.15      2.29 o
   2  10   3       25.75       26.56      1.21 o
   3  10   3      151.28      157.40      3.15 o
   4  10   3      104.52      108.84      2.35 o
   5  10   3      173.94      174.71      3.46 o
   6  10   3      276.93      262.42      5.33 o
   7  10   3       20.01       27.85      1.95 o
   8  10   3       42.29       38.87      2.23 o
   9  10   3       59.45       56.84      2.88 o
  10  10   3       37.31       36.33      2.32 o
  11  10   3        8.02        3.51      2.41 o
  12  10   3       24.00       21.56      3.35 o
   1  11   3       18.71       19.53      1.26 o
   2  11   3      290.87      278.65      4.36 o
   3  11   3       12.35       14.37      1.20 o
   4  11   3       41.36       37.99      1.64 o
   5  11   3      175.34      182.30      3.77 o
   6  11   3      105.49       99.64      3.57 o
   7  11   3       41.10       40.26      2.40 o
   8  11   3       12.77        9.35      1.86 o
   9  11   3       15.70       16.68      2.04 o
  10  11   3       46.20       47.93      4.52 o
  11  11   3        6.68       10.67      1.78 o
   1  12   3       36.90       33.79      1.69 o
   2  12   3      151.41      138.43      4.22 o
   3  12   3       17.87       12.97      1.42 o
   4  12   3       52.89       47.84      2.35 o
   5  12   3       27.11       27.52      2.40 o
   6  12   3      138.84      133.48      5.07 o
   7  12   3       41.44       37.82      2.43 o
   8  12   3        4.41        5.46      1.79 o
   9  12   3        2.47        1.89      1.62 o
  10  12   3       29.43       32.36      2.60 o
  11  12   3        2.48        1.42      1.63 o
   1  13   3      287.91      288.73      5.50 o
   2  13   3       48.44       48.55      2.16 o
   3  13   3       47.91       47.24      2.37 o
   4  13   3       67.87       68.51      2.85 o
   5  13   3      349.52      373.04      8.09 o
   6  13   3       58.31       60.61      3.04 o
   7  13   3        0.71        0.14      1.88 o
   8  13   3        2.37       -0.14      1.64 o
   9  13   3       31.98       29.76      2.72 o
  10  13   3        3.68       -0.83      1.80 o
   1  14   3       43.99       44.80      2.22 o
   2  14   3       45.88       40.44      2.56 o
   3  14   3       26.12       23.01      1.97 o
   4  14   3        4.85        3.65      1.59 o
   5  14   3       29.95       31.58      3.87 o
   6  14   3       31.45       34.93      2.61 o
   7  14   3       37.28       37.90      2.67 o
   8  14   3        6.23        3.00      1.89 o
   9  14   3       31.42       37.81      6.16 o
   1  15   3       19.39       19.87      2.29 o
   2  15   3        8.74        7.08      1.65 o
   3  15   3        9.41       10.15      2.17 o
   4  15   3        5.36        5.12      1.69 o
   5  15   3       48.42       53.02      3.38 o
   6  15   3       36.45       34.18      2.97 o
   7  15   3        1.18        0.91      1.99 o
   8  15   3       20.66       19.13      2.76 o
   1  16   3       65.97       64.76      3.98 o
   2  16   3       67.16       72.87      3.65 o
   3  16   3       14.23       12.33      2.16 o
   4  16   3        2.72        1.81      1.87 o
   5  16   3       13.94       16.49      2.34 o
   6  16   3       12.82       16.97      2.43 o
   7  16   3        6.22        5.38      2.40 o
   1  17   3        3.68        2.29      2.24 o
   2  17   3        0.27       -1.92      1.92 o
   3  17   3        1.67       -1.41      1.75 o
   4  17   3        1.05        3.08      2.03 o
   5  17   3        2.64        4.20      2.00 o
   6  17   3        2.49        2.70      2.09 o
   1  18   3       50.38       55.97      4.17 o
   2  18   3       11.15       13.17      2.77 o
   3  18   3        1.15        0.03      2.43 o
   4  18   3        0.34       -0.09      2.18 o
   0   0   4     2142.69     1956.40     62.15 o
   2   0   4     1354.94     1463.65     39.85 o
   4   0   4      859.39      807.63     15.59 o
   6   0   4       32.09       35.44      2.46 o
   8   0   4       91.14       90.97      3.28 o
  10   0   4      245.09      244.28     10.39 o
  12   0   4        1.26        0.87      2.54 o
   0   1   4      891.23      856.89     19.35 o
   1   1   4      322.00      341.62      5.23 o
   2   1   4     1159.04     1189.19     14.51 o
   3   1   4        8.17        5.85      0.76 o
   4   1   4      470.32      458.74      6.63 o
   5   1   4       94.56       95.42      3.06 o
   6   1   4      180.41      177.44      3.63 o
   7   1   4      119.15      123.56      2.91 o
   8   1   4       15.27       15.79      1.36 o
   9   1   4       63.66       58.53      4.86 o
  10   1   4       17.47       18.09      2.21 o
  11   1   4       66.02       59.75      3.43 o
  12   1   4        5.55        3.14      2.97 o
  13   1   4       13.41       13.57      2.34 o
   0   2   4      149.65      141.12      4.04 o
   1   2   4      179.23      202.52      3.66 o
   2   2   4      246.50      265.09      4.03 o
   3   2   4      501.30      507.76      6.66 o
   4   2   4      139.73      141.21      2.89 o
   5   2   4      112.43      115.12      3.37 o
   6   2   4       67.24       63.65      1.86 o
   7   2   4        9.21        9.29      0.98 o
   8   2   4        1.28        1.97      0.97 o
   9   2   4       64.45       70.52      5.49 o
  10   2   4       24.96       22.77      2.37 o
  11   2   4       23.76       21.73      2.31 o
  12   2   4        7.51        4.56      1.78 o
  13   2   4        4.23        3.05      2.91 o
   0   3   4      317.41      303.21      7.29 o
   1   3   4     1096.03     1089.84     14.20 o
   2   3   4       65.17       73.83      2.31 o
   3   3   4      406.75      392.12      6.26 o
   4   3   4       21.27       18.71      1.12 o
   5   3   4       22.33       19.00      1.27 o
   6   3   4      165.23      159.95      3.55 o
   7   3   4      344.91      357.84      6.16 o
   8   3   4       20.45       18.53      1.50 o
   9   3   4       16.84       17.04      2.27 o
  10   3   4       84.67       96.57      4.17 o
  11   3   4       75.14       68.50      3.70 o
  12   3   4        1.50        2.57      1.69 o
  13   3   4       35.52       36.75      2.75 o
   0   4   4       24.55       33.81      2.00 o
   1   4   4      296.67      296.14      4.14 o
   2   4   4      177.20      162.29      2.73 o
   3   4   4       74.76       76.13      2.09 o
   4   4   4      513.06      523.68      7.62 o
   5   4   4       12.87       13.62      1.04 o
   6   4   4      104.57       97.10      2.40 o
   7   4   4       21.67       23.22      1.38 o
   8   4   4        9.86       12.21      1.26 o
   9   4   4        3.09        2.16      1.68 o
  10   4   4       13.10       11.11      2.28 o
  11   4   4       58.31       58.88      3.33 o
  12   4   4       64.67       61.85      6.23 o
  13   4   4        2.37        3.57      1.56 o
   0   5   4      691.71      672.55     12.95 o
   1   5   4      146.69      137.54      2.79 o
   2   5   4       86.36       85.39      1.92 o
   3   5   4       55.28       60.66      1.59 o
   4   5   4       21.60       21.17      1.31 o
   5   5   4       84.06       89.02      1.98 o
   6   5   4      186.55      177.77      3.48 o
   7   5   4      162.99      158.71      4.74 o
   8   5   4       19.48       17.11      1.60 o
   9   5   4        5.31        6.00      1.66 o
  10   5   4       19.28       20.32      2.47 o
  11   5   4       30.53       35.10      2.58 o
  12   5   4        4.27        2.16      1.57 o
  13   5   4        0.93       -0.53      3.34 o
   0   6   4      368.86      383.05      7.34 o
   1   6   4      216.52      244.79      3.46 o
   2   6   4       21.10       24.57      1.13 o
   3   6   4      138.51      158.29      2.95 o
   4   6   4       64.27       58.45      1.88 o
   5   6   4       21.29       23.63      1.32 o
   6   6   4       45.80       43.34      1.67 o
   7   6   4      206.28      205.24      4.17 o
   8   6   4       41.31       42.11      2.49 o
   9   6   4       38.96       45.58      2.94 o
  10   6   4       56.75       56.32      3.19 o
  11   6   4       19.08       14.92      1.96 o
  12   6   4        6.37        7.91      4.00 o
   0   7   4      183.47      188.31      4.67 o
   1   7   4       25.62       26.52      1.16 o
   2   7   4      115.01      113.96      2.23 o
   3   7   4      200.72      189.22      4.40 o
   4   7   4      129.79      146.25      2.97 o
   5   7   4      123.97      114.60      2.79 o
   6   7   4       65.27       68.08      3.01 o
   7   7   4      101.79      101.72      4.39 o
   8   7   4       36.27       35.47      2.02 o
   9   7   4       65.70       63.41      2.91 o
  10   7   4        0.76        2.00      1.51 o
  11   7   4        5.20        4.50      1.97 o
  12   7   4        3.94       10.14      4.05 o
   0   8   4      556.96      543.37      9.92 o
   1   8   4       82.23       87.39      2.32 o
   2   8   4       83.37       87.50      2.00 o
   3   8   4      193.82      196.85      3.32 o
   4   8   4      273.21      270.46      4.51 o
   5   8   4      292.25      293.21      5.68 o
   6   8   4      122.26      131.47      4.75 o
   7   8   4       22.85       19.40      1.99 o
   8   8   4       47.08       44.85      2.35 o
   9   8   4       11.31       10.49      3.00 o
  10   8   4       80.82       84.22      3.36 o
  11   8   4        0.52        0.72      1.45 o
  12   8   4        1.21        1.50      3.53 o
   0   9   4      751.62      746.38     13.00 o
   1   9   4       33.86       27.19      1.56 o
   2   9   4       41.89       44.96      1.63 o
   3   9   4      200.48      188.72      3.56 o
   4   9   4      190.84      189.38      3.57 o
   5   9   4        7.62       10.70      1.60 o
   6   9   4      287.35      280.65      7.39 o
   7   9   4       47.89       48.92      2.50 o
   8   9   4        7.66        7.96      1.96 o
   9   9   4       17.21       15.63      1.93 o
  10   9   4      146.38      161.19      5.64 o
  11   9   4        6.39        6.53      2.70 o
   0  10   4       71.56       74.52      3.05 o
   1  10   4      178.25      166.61      3.36 o
   2  10   4        7.03       10.74      1.17 o
   3  10   4      345.84      326.81      5.22 o
   4  10   4      220.68      216.44      4.00 o
   5  10   4        3.98        4.87      1.30 o
   6  10   4       25.68       23.77      2.18 o
   7  10   4      158.01      157.04      4.53 o
   8  10   4        3.99        1.04      1.55 o
   9  10   4       15.65       19.73      2.11 o
  10  10   4        6.41        6.10      1.76 o
  11  10   4       84.91       91.29      3.78 o
   0  11   4      150.63      142.44      5.06 o
   1  11   4      104.67       95.14      2.98 o
   2  11   4        6.78        7.09      1.30 o
   3  11   4       53.46       55.66      2.29 o
   4  11   4      591.66      578.13      9.87 o
   5  11   4       32.09       34.78      2.15 o
   6  11   4       91.56       95.51      3.64 o
   7  11   4       95.95       93.45      3.62 o
   8  11   4       89.53       94.99      4.08 o
   9  11   4        5.85        8.69      2.68 o
  10  11   4       27.47       31.71      2.65 o
   0  12   4      976.04      987.58     19.69 o
   1  12   4        5.92        6.65      1.39 o
   2  12   4       74.31       74.52      2.66 o
   3  12   4       13.29       15.40      1.76 o
   4  12   4      223.50      235.73      6.56 o
   5  12   4       14.26       16.56      2.23 o
   6  12   4       27.76       26.05      2.27 o
   7  12   4        5.22        3.74      2.12 o
   8  12   4       47.05       44.00      3.06 o
   9  12   4       12.99       14.40      2.21 o
  10  12   4       35.67       39.38      2.99 o
   0  13   4        3.27        0.06      1.71 o
   1  13   4       18.95       16.35      1.68 o
   2  13   4       31.31       35.26      2.25 o
   3  13   4        1.79        0.87      1.31 o
   4  13   4       84.34       91.11      3.37 o
   5  13   4       39.63       39.03      2.70 o
   6  13   4       44.02       52.09      3.01 o
   7  13   4        2.30        4.57      1.78 o
   8  13   4       31.57       30.09      2.86 o
   9  13   4        2.03        1.07      3.33 o
   0  14   4      203.85      213.99      6.87 o
   1  14   4       14.52       14.46      1.87 o
   2  14   4        3.00       -0.29      1.39 o
   3  14   4       32.38       30.10      2.30 o
   4  14   4       18.81       19.00      2.28 o
   5  14   4       46.15       47.27      2.96 o
   6  14   4       24.41       24.78      2.47 o
   7  14   4        0.80        3.02      1.77 o
   8  14   4        1.69        2.20      2.12 o
   0  15   4       75.85       85.01      7.35 o
   1  15   4       31.12       35.47      2.52 o
   2  15   4        2.04        0.91      1.53 o
   3  15   4       81.22       91.95      4.06 o
   4  15   4       27.44       28.66      2.67 o
   5  15   4       10.86        9.15      2.14 o
   6  15   4       17.38       21.90      2.58 o
   7  15   4       22.79       24.48      3.01 o
   0  16   4        7.73       10.29      7.78 o
   1  16   4       17.79       26.79      2.67 o
   2  16   4        1.04       -1.53      1.84 o
   3  16   4       36.58       46.48      3.59 o
   4  16   4        2.95        0.80      1.89 o
   5  16   4        3.02        1.71      1.95 o
   6  16   4        3.02        0.88      1.98 o
   0  17   4       17.34       17.07      3.94 o
   1  17   4       19.02       17.18      3.73 o
   2  17   4        3.29        3.27      2.36 o
   3  17   4        2.29        2.49      2.35 o
   4  17   4       29.08       30.22      3.00 o
   2   0   5      819.38      809.38     20.12 o
   4   0   5      225.81      225.11     10.03 o
   6   0   5      287.89      297.51      8.96 o
   8   0   5      415.14      415.69     16.20 o
  10   0   5      117.41      120.88      7.58 o
  12   0   5       22.02       23.49      4.11 o
   1   1   5      322.81      312.07      8.09 o
   2   1   5      406.30      392.89      9.20 o
   3   1   5       21.92       20.79      1.34 o
   4   1   5      456.76      466.08      7.39 o
   5   1   5       34.42       35.97      1.63 o
   6   1   5      250.09      252.64      5.70 o
   7   1   5       14.39       15.84      1.60 o
   8   1   5       52.63       53.34      3.42 o
   9   1   5       38.70       41.27      3.52 o
  10   1   5       13.74       12.75      2.35 o
  11   1   5       23.02       23.60      2.79 o
  12   1   5       40.95       43.98      3.51 o
   1   2   5       62.28       49.71      2.01 o
   2   2   5       91.71       94.51      3.01 o
   3   2   5      104.04      104.19      3.53 o
   4   2   5      386.58      386.10      6.20 o
   5   2   5      206.96      198.06      3.92 o
   6   2   5      122.71      124.63      3.67 o
   7   2   5       20.84       19.28      1.75 o
   8   2   5       50.59       40.82      3.06 o
   9   2   5       21.08       24.77      2.66 o
  10   2   5       10.58       16.09      5.26 o
  11   2   5       40.79       58.26      3.96 o
  12   2   5        2.42        3.37      2.06 o
   1   3   5      872.97      864.78     11.68 o
   2   3   5      420.37      416.53     10.39 o
   3   3   5       83.01       84.90      2.63 o
   4   3   5      135.54      137.09      3.41 o
   5   3   5       97.60      103.23      2.93 o
   6   3   5       10.91       12.19      1.55 o
   7   3   5      114.09      114.60      4.07 o
   8   3   5       32.52       33.98      2.83 o
   9   3   5      221.98      229.81     13.12 o
  10   3   5       90.13       86.27      4.45 o
  11   3   5       32.99       34.76      3.05 o
  12   3   5       24.84       19.56      2.70 o
   1   4   5       18.54       16.29      1.27 o
   2   4   5      182.31      159.49      3.15 o
   3   4   5       50.25       52.22      3.93 o
   4   4   5      138.71      145.20      4.11 o
   5   4   5      148.78      150.91      4.17 o
   6   4   5      361.39      344.49      7.26 o
   7   4   5       22.28       23.80      2.18 o
   8   4   5      227.37      223.49      7.37 o
   9   4   5       25.81       23.36      2.62 o
  10   4   5       60.04       58.57      3.74 o
  11   4   5       27.57       29.35      3.12 o
  12   4   5        7.24       13.99      2.38 o
   1   5   5      349.59      352.15      5.76 o
   2   5   5      210.45      205.72      3.89 o
   3   5   5        1.08        0.83      0.90 o
   4   5   5        9.15        7.58      1.35 o
   5   5   5      100.39       90.88      3.19 o
   6   5   5       84.82       87.77      3.14 o
   7   5   5        7.34        8.00      1.72 o
   8   5   5        6.78        8.96      2.03 o
   9   5   5       78.96       80.93      8.66 o
  10   5   5        4.97        2.28      2.03 o
  11   5   5        8.99        9.99      2.22 o
  12   5   5       26.31       28.01      2.83 o
   1   6   5      212.34      218.18      4.48 o
   2   6   5       70.60       63.09      3.55 o
   3   6   5      303.44      303.77      6.45 o
   4   6   5       92.68       86.63      3.16 o
   5   6   5      200.00      206.75      6.28 o
   6   6   5       46.13       41.20      2.67 o
   7   6   5        5.35        4.24      1.56 o
   8   6   5       35.61       33.66      2.90 o
   9   6   5       76.39       75.98      4.20 o
  10   6   5       10.09       11.60      2.17 o
  11   6   5        5.95        4.18      2.01 o
  12   6   5        6.00       10.24      4.28 o
   1   7   5       97.20       98.59      2.73 o
   2   7   5       15.93       17.68      1.78 o
   3   7   5        5.17        8.69      1.27 o
   4   7   5       13.46       14.97      1.69 o
   5   7   5      428.30      424.64      8.63 o
   6   7   5       16.41       14.13      2.00 o
   7   7   5       40.52       39.33      2.67 o
   8   7   5        2.57        1.62      1.98 o
   9   7   5       30.06       32.01      2.89 o
  10   7   5        2.25        5.31      1.91 o
  11   7   5        1.87       -0.16      1.80 o
   1   8   5      126.32      131.98      5.35 o
   2   8   5       84.86       82.93      2.61 o
   3   8   5       44.42       40.05      2.09 o
   4   8   5        6.83        6.46      1.38 o
   5   8   5       59.73       62.81      3.42 o
   6   8   5       15.53       14.46      1.80 o
   7   8   5       15.04       14.03      2.92 o
   8   8   5        3.89        3.20      3.99 o
   9   8   5       32.36       38.52      3.22 o
  10   8   5       29.30       28.54      2.90 o
  11   8   5       19.64       22.76      2.63 o
   1   9   5        5.04        4.31      1.14 o
   2   9   5      341.39      325.28      6.84 o
   3   9   5       94.92       94.73      3.19 o
   4   9   5       21.09       16.74      1.71 o
   5   9   5        8.21       11.45      1.74 o
   6   9   5      264.90      251.73      6.23 o
   7   9   5        4.36        4.41      1.71 o
   8   9   5       99.85      106.12      4.27 o
   9   9   5       11.41       12.93      2.53 o
  10   9   5        3.40        1.60      1.89 o
   1  10   5      147.88      142.21      3.63 o
   2  10   5      118.31      131.41      3.49 o
   3  10   5        6.52        5.57      1.60 o
   4  10   5      177.02      178.43      5.11 o
   5  10   5       54.94       53.48      2.86 o
   6  10   5       38.37       41.10      2.58 o
   7  10   5        9.43       10.02      2.43 o
   8  10   5       16.46       17.53      2.80 o
   9  10   5       17.32       21.08      3.35 o
  10  10   5        6.38        7.39      2.83 o
   1  11   5       76.06       80.09      3.17 o
   2  11   5        0.75       -0.20      1.14 o
   3  11   5        6.80        5.80      1.50 o
   4  11   5       12.30       14.21      1.94 o
   5  11   5       33.34       31.54      2.49 o
   6  11   5       40.35       37.87      3.47 o
   7  11   5       22.43       22.25      3.50 o
   8  11   5        7.12        7.90      2.07 o
   9  11   5       52.21       62.40      6.81 o
   1  12   5       60.40       63.77      2.61 o
   2  12   5       38.08       43.14      2.48 o
   3  12   5       70.62       68.57      2.98 o
   4  12   5       25.64       32.23      2.26 o
   5  12   5       30.29       31.87      2.58 o
   6  12   5       56.13       50.67      3.02 o
   7  12   5        8.11        5.50      1.88 o
   8  12   5       29.99       34.73      3.08 o
   1  13   5       17.45       21.27      1.90 o
   2  13   5       65.25       70.25      3.61 o
   3  13   5        5.72        7.14      1.70 o
   4  13   5       23.06       20.28      2.37 o
   5  13   5       28.67       32.54      2.70 o
   6  13   5       21.00       25.26      2.49 o
   7  13   5       21.42       17.36      2.76 o
   8  13   5        7.72        5.72      3.42 o
   1  14   5        7.59        9.16      1.85 o
   2  14   5        0.56        2.60      1.67 o
   3  14   5        5.60        6.46      1.76 o
   4  14   5       17.38       19.98      2.50 o
   5  14   5       24.30       27.13      2.69 o
   6  14   5       22.21       22.09      2.55 o
   7  14   5        5.24        4.23      2.72 o
   1  15   5        2.51        0.73      1.90 o
   2  15   5       31.27       28.67      2.53 o
   3  15   5        8.76        7.40      2.15 o
   4  15   5        1.98        2.72      1.94 o
   5  15   5       28.33       26.98      2.83 o
   1  16   5       17.01       16.09      2.59 o
   2  16   5       11.81        9.79      2.68 o
   3  16   5       10.95        9.99      2.42 o
   0   0   6     1303.67     1176.14     40.38 o
   2   0   6       88.52       81.11      4.57 o
   4   0   6     1162.16     1125.99     32.47 o
   6   0   6      566.32      557.90     15.30 o
   8   0   6      173.87      185.03     10.07 o
  10   0   6      304.34      319.01     14.41 o
   0   1   6     1273.77     1208.47     28.76 o
   1   1   6      105.60       90.04      3.42 o
   2   1   6       34.54       35.87      2.20 o
   3   1   6      458.28      445.11      8.93 o
   4   1   6      106.77      101.54      3.72 o
   5   1   6       94.05       95.04      3.64 o
   6   1   6       70.78       70.53      3.08 o
   7   1   6      162.34      155.22      6.33 o
   8   1   6       61.72       70.34      4.29 o
   9   1   6       15.66       21.46      2.87 o
  10   1   6       47.11       57.53      4.06 o
  11   1   6       23.97       29.13      3.28 o
   0   2   6      294.91      297.93      9.70 o
   1   2   6      333.54      319.25      9.76 o
   2   2   6       53.16       53.23      2.63 o
   3   2   6      472.27      439.50      8.99 o
   4   2   6      228.82      222.11      5.53 o
   5   2   6       72.09       68.76      4.00 o
   6   2   6        5.70        7.70      1.70 o
   7   2   6      403.39      412.22      9.90 o
   8   2   6        2.34        3.44      2.03 o
   9   2   6       19.32       26.16      3.10 o
  10   2   6       66.43       69.07      4.78 o
  11   2   6       49.99       57.85      4.11 o
   0   3   6      328.13      308.55     10.11 o
   1   3   6      118.47      116.70      3.82 o
   2   3   6       58.98       53.01      2.67 o
   3   3   6      227.26      224.79      5.57 o
   4   3   6      229.19      231.59      5.76 o
   5   3   6       56.27       61.10      2.83 o
   6   3   6       81.91       83.91      4.20 o
   7   3   6       81.04       80.46      3.91 o
   8   3   6       20.47       20.87      2.80 o
   9   3   6        6.52        8.15      2.27 o
  10   3   6       39.25       42.15      5.74 o
  11   3   6       45.01       54.01      5.80 o
   0   4   6       60.47       57.63      3.12 o
   1   4   6       26.30       26.55      1.81 o
   2   4   6       24.68       22.33      1.95 o
   3   4   6       23.28       22.49      1.94 o
   4   4   6       45.62       43.22      2.47 o
   5   4   6       14.30       14.55      1.91 o
   6   4   6       69.86       61.37      3.36 o
   7   4   6        5.72        4.13      1.76 o
   8   4   6        3.54        1.92      3.21 o
   9   4   6       23.84       22.69      2.88 o
  10   4   6        7.29       15.74      3.84 o
  11   4   6        1.66        2.95      5.26 o
   0   5   6       56.50       47.75      3.72 o
   1   5   6       36.87       34.98      2.00 o
   2   5   6        9.48        7.41      1.46 o
   3   5   6       39.72       36.80      2.30 o
   4   5   6       10.89        8.48      1.57 o
   5   5   6       64.17       57.91      2.79 o
   6   5   6        7.86        6.35      1.94 o
   7   5   6        9.97       12.75      2.02 o
   8   5   6        1.48        0.65      3.86 o
   9   5   6        2.71       -1.08      1.89 o
  10   5   6        7.40        6.42      2.40 o
  11   5   6       22.75       26.31      5.15 o
   0   6   6      227.89      223.53      8.81 o
   1   6   6       95.18       89.82      3.41 o
   2   6   6       62.75       61.44      2.88 o
   3   6   6        3.82        4.29      1.36 o
   4   6   6       44.28       39.95      2.68 o
   5   6   6       26.06       25.91      2.45 o
   6   6   6       27.48       32.38      2.64 o
   7   6   6        3.71        2.04      1.60 o
   8   6   6       29.48       22.32      2.90 o
   9   6   6       17.57       20.15      2.77 o
  10   6   6       11.83       12.78      2.49 o
   0   7   6       89.03       87.42      4.83 o
   1   7   6       31.06       36.34      3.40 o
   2   7   6       70.72       68.47      3.09 o
   3   7   6       37.25       42.15      2.79 o
   4   7   6       74.70       75.86      3.44 o
   5   7   6       21.05       19.62      2.34 o
   6   7   6       80.06       78.31      3.92 o
   7   7   6       34.08       31.99      2.78 o
   8   7   6        0.00        0.87      1.98 o
   9   7   6       12.36       15.09      2.75 o
  10   7   6        2.77        1.59      2.22 o
   0   8   6        2.37        1.87      2.03 o
   1   8   6        0.98        0.09      1.24 o
   2   8   6       12.02        7.67      1.65 o
   3   8   6       93.79      102.15      3.78 o
   4   8   6       25.66       19.19      2.62 o
   5   8   6       18.70       18.73      2.33 o
   6   8   6        2.97        2.97      2.11 o
   7   8   6       20.96       16.92      2.36 o
   8   8   6        4.04        4.47      2.36 o
   9   8   6        2.70        2.99      2.26 o
   0   9   6       36.81       44.23      5.49 o
   1   9   6       24.57       23.52      2.18 o
   2   9   6       17.71       18.25      2.06 o
   3   9   6       10.35       12.87      1.94 o
   4   9   6       85.53       92.04      4.35 o
   5   9   6       20.78       22.51      3.27 o
   6   9   6       36.72       36.84      4.33 o
   7   9   6        4.98        6.07      2.42 o
   8   9   6       12.09       13.02      2.76 o
   9   9   6        1.06       -1.04      2.20 o
   0  10   6       11.99       15.61      2.82 o
   1  10   6        9.14       11.34      1.92 o
   2  10   6       23.87       25.91      2.30 o
   3  10   6       24.74       29.71      2.79 o
   4  10   6       26.92       29.68      4.37 o
   5  10   6        3.86        4.87      2.09 o
   6  10   6       41.29       43.90      3.30 o
   7  10   6        2.37        4.72      2.57 o
   8  10   6       12.76       18.46      3.23 o
   0  11   6       49.04       51.50     12.44 o
   1  11   6       19.01       20.36      2.28 o
   2  11   6       63.78       64.75      3.33 o
   3  11   6       12.87       20.86      2.34 o
   4  11   6        9.46       11.08      2.00 o
   5  11   6        4.92        6.89      1.93 o
   6  11   6        8.29        9.64      2.42 o
   7  11   6       28.44       40.48      4.66 o
   8  11   6        0.92        0.31      2.48 o
   0  12   6       42.37       38.30      3.38 o
   1  12   6        1.55        0.94      1.54 o
   2  12   6       47.35       46.33      3.09 o
   3  12   6        2.45        2.29      1.80 o
   4  12   6       57.72       60.16      5.69 o
   5  12   6        3.62        3.18      1.82 o
   6  12   6       11.75        8.72      2.15 o
   7  12   6        1.99        4.58      2.71 o
   0  13   6       70.13       65.03      4.20 o
   1  13   6        1.48        0.77      1.64 o
   2  13   6       12.59       14.28      2.35 o
   3  13   6       12.40       10.98      2.21 o
   4  13   6       34.05       37.94      3.05 o
   5  13   6        4.38        2.13      1.97 o
   6  13   6        3.50        3.26      2.17 o
   0  14   6       37.04       36.25      4.31 o
   1  14   6        1.58       -0.05      1.71 o
   2  14   6       18.39       22.51      2.44 o
   3  14   6       45.77       45.21      3.30 o
   4  14   6       16.96       17.04      2.58 o
   0  15   6       19.97       16.31      5.34 o
   1  15   6        0.46        3.75      2.05 o
   2   0   7       87.71       84.45      4.99 o
   4   0   7       10.99        6.19      2.33 o
   6   0   7       47.97       44.77      5.40 o
   8   0   7        9.80       12.66      4.02 o
  10   0   7       18.06       22.85      4.72 o
   1   1   7       24.59       22.93      2.07 o
   2   1   7       22.21       20.76      2.01 o
   3   1   7       25.38       25.67      2.19 o
   4   1   7       91.60       85.77      3.60 o
   5   1   7       92.78       90.19      3.71 o
   6   1   7       63.67       51.53      3.34 o
   7   1   7        0.18       -1.18      3.35 o
   8   1   7       44.13       48.27      4.08 o
   9   1   7       17.68       19.92      3.49 o
  10   1   7        3.34        4.02      2.76 o
   1   2   7        9.42        5.86      1.57 o
   2   2   7       43.16       43.14      2.61 o
   3   2   7        5.73        4.81      2.15 o
   4   2   7        1.39        3.00      1.47 o
   5   2   7       47.78       45.61      2.73 o
   6   2   7       12.28       12.48      2.18 o
   7   2   7       56.67       55.73      4.23 o
   8   2   7       13.34       15.18      2.96 o
   9   2   7       26.69       28.90      3.52 o
   1   3   7      126.25      119.67      4.27 o
   2   3   7       28.13       31.02      2.35 o
   3   3   7       15.43       17.38      2.01 o
   4   3   7       22.14       23.38      2.22 o
   5   3   7       48.30       48.03      2.83 o
   6   3   7       28.48       28.89      2.73 o
   7   3   7        8.56        6.52      6.59 o
   8   3   7        3.09        2.21      2.32 o
   9   3   7       29.52       36.76      3.70 o
   1   4   7       55.13       54.66      2.92 o
   2   4   7       33.02       31.85      2.44 o
   3   4   7        3.73        3.20      1.53 o
   4   4   7        1.77        1.46      1.52 o
   5   4   7       28.03       29.65      2.80 o
   6   4   7      112.41      111.57      4.86 o
   7   4   7       32.64       34.86      3.55 o
   8   4   7       32.44       36.74      4.73 o
   9   4   7        9.59       10.15      2.77 o
   1   5   7      138.23      122.50      5.79 o
   2   5   7       64.65       61.79      3.11 o
   3   5   7        7.12        5.35      1.72 o
   4   5   7       90.86       91.66      4.46 o
   5   5   7       13.87       12.65      2.30 o
   6   5   7        2.58        2.20      1.91 o
   7   5   7        4.97        4.74      2.50 o
   8   5   7       22.21       24.95      4.03 o
   9   5   7       15.79       20.72      3.68 o
   1   6   7      109.91      101.76      4.26 o
   2   6   7        8.74       10.86      1.88 o
   3   6   7        9.34        8.81      1.84 o
   4   6   7        6.45        7.30      3.97 o
   5   6   7      282.38      270.92      8.05 o
   6   6   7        0.05       -1.69      1.69 o
   7   6   7        2.48       -0.14      2.22 o
   8   6   7        5.71        7.37      2.67 o
   1   7   7       17.81       17.27      2.87 o
   2   7   7       11.59        9.46      1.92 o
   3   7   7      118.85      120.82      4.42 o
   4   7   7        1.19        1.44      1.89 o
   5   7   7       43.89       41.77      3.29 o
   6   7   7        0.68        3.59      2.01 o
   7   7   7        3.89        3.03      2.37 o
   8   7   7        5.67        3.79      3.53 o
   1   8   7       29.81       32.14      2.61 o
   2   8   7       97.87       90.72      3.95 o
   3   8   7       67.87       69.54      4.43 o
   4   8   7        7.57        6.91      2.23 o
   5   8   7        5.35        6.12      2.19 o
   6   8   7        3.40        1.78      1.97 o
   7   8   7        1.57        2.14      2.41 o
   1   9   7       25.97       25.61      2.46 o
   2   9   7        6.53        2.03      1.72 o
   3   9   7        8.24        7.33      2.29 o
   4   9   7       11.96        9.97      2.35 o
   5   9   7       27.38       21.83      2.83 o
   6   9   7       17.47       17.48      3.11 o
   7   9   7        0.70        1.34      2.51 o
   1  10   7       13.38       16.48      2.34 o
   2  10   7       85.96       86.06      4.58 o
   3  10   7        0.34        0.95      2.01 o
   4  10   7       18.13       18.47      2.80 o
   5  10   7        0.75       -2.19      2.23 o
   6  10   7       22.04       23.81      3.04 o
   1  11   7       22.79       27.17      3.15 o
   2  11   7        5.79        6.56      2.42 o
   3  11   7       15.68       14.37      2.80 o
   4  11   7       10.14        8.22      2.41 o
   5  11   7       17.56       18.38      3.61 o
   1  12   7       30.50       38.14      3.57 o
   2  12   7       50.65       64.10      4.21 o
   3  12   7        7.03       10.36      2.63 o
   4  12   7       49.03       44.32      3.77 o
   1  13   7       13.89       13.37      3.49 o
   0   0   8      432.87      435.93     19.27 o
   2   0   8        8.61        9.18      3.67 o
   4   0   8       58.25       70.36      5.11 o
   6   0   8       77.57       67.42      7.26 o
   0   1   8        1.08       -1.60      5.03 o
   1   1   8       24.18       27.35      2.49 o
   2   1   8        8.17        7.84      1.95 o
   3   1   8       69.48       70.76      4.22 o
   4   1   8       35.52       36.49      2.82 o
   5   1   8        4.58        4.69      2.25 o
   6   1   8       32.35       31.46      3.81 o
   7   1   8        5.61        4.21      2.72 o
   0   2   8        7.13        4.85      2.61 o
   1   2   8       14.38       16.20      2.27 o
   2   2   8       19.73       17.63      2.58 o
   3   2   8       17.00       19.62      2.36 o
   4   2   8       24.09       22.36      2.47 o
   5   2   8       35.17       31.77      3.95 o
   6   2   8       27.48       20.58      3.47 o
   7   2   8       51.85       51.39      5.17 o
   0   3   8       71.47       68.50      5.03 o
   1   3   8       25.43       22.87      2.45 o
   2   3   8        5.75        4.45      1.81 o
   3   3   8       44.72       46.53      3.06 o
   4   3   8        2.31        1.70      1.70 o
   5   3   8       23.62       23.76      2.92 o
   6   3   8        5.44        4.42      2.65 o
   7   3   8        6.42        7.29      2.88 o
   0   4   8        7.88        6.41      2.75 o
   1   4   8       11.25        9.63      2.06 o
   2   4   8        1.18        1.25      1.66 o
   3   4   8       31.87       27.97      2.87 o
   4   4   8       33.74       44.60      3.49 o
   5   4   8        6.40        7.51      2.46 o
   6   4   8       10.11       10.74      3.05 o
   7   4   8       10.63        7.76      4.96 o
   0   5   8       25.92       29.07      8.52 o
   1   5   8       24.42       24.10      2.62 o
   2   5   8       10.55        9.44      2.09 o
   3   5   8        7.28        4.67      1.95 o
   4   5   8       26.52       23.46      3.01 o
   5   5   8        3.13        3.69      2.26 o
   6   5   8        6.68       10.86      2.97 o
   0   6   8      204.08      197.41      8.64 o
   1   6   8        7.93        8.47      2.07 o
   2   6   8       76.41       79.80      3.88 o
   3   6   8       54.00       62.38      4.08 o
   4   6   8        6.59       10.40      2.44 o
   5   6   8        2.54        4.80      2.20 o
   6   6   8        8.72        9.48      2.95 o
   0   7   8       32.62       36.23      4.28 o
   1   7   8       34.19       38.49      3.03 o
   2   7   8       20.13       18.51      2.42 o
   3   7   8       66.00       73.20      6.21 o
   4   7   8       21.20       20.62      2.99 o
   5   7   8        0.77        1.30      2.17 o
   0   8   8       45.85       37.26      4.34 o
   1   8   8       38.17       38.64      3.05 o
   2   8   8        3.96        1.93      2.21 o
   3   8   8        7.64        7.14      2.49 o
   4   8   8        5.38        6.81      2.45 o
   0   9   8       18.85       20.16      3.83 o
   1   9   8        0.78        1.58      1.91 o
   2   9   8        4.50        2.91      2.20 o
   3   9   8       24.72       27.19      3.34 o
   0  10   8        9.66       10.71      3.95 o
   1  10   8        3.83        2.47      2.44 o
   2   0   9        6.20        3.17      2.75 o
   1   1   9        3.11        2.11      1.83 o
   2   1   9       36.57       34.31      3.05 o
   3   1   9        6.88        3.43      1.96 o
   1   2   9       23.34       28.51      2.89 o
   2   2   9        2.52        3.12      1.98 o
   3   2   9        4.46        7.03      2.14 o
   1   3   9       14.81       14.45      2.46 o
   2   3   9       19.26       19.67      2.66 o
   3   3   9        1.84        1.67      2.38 o
   1   4   9       11.42       11.62      2.42 o
   2   4   9       12.07       10.94      2.39 o
 
